# Supplementary material for: A Quantile Regression Approach to Estimating the Distribution of Anesthetic Procedure Time during Induction
Source: PLoS One. 2015 Aug 4;10(8):e0134838. doi: 10.1371/journal.pone.0134838 (PMC4524604; doi:10.1371/journal.pone.0134838)
Supplement: S1 Dataset — (XLS) [file pone.0134838.s001.xls]

## Sheet: Dataset
No	R1	R3	Anes_type	LMA	DL	RA	ASA	Aline	CVP	Epidural	Fiber	AIT	surgeon	log_AIT	PS	GU	GS	CRS	CS	NS		Code
1	0	0	SA	0	0	1	0	0	1	0	1	32	0	3.46574	0	0	0	0	0	0		No
2	1	0	GA	0	0	0	0	0	0	0	0	5	0	1.60944	0	0	0	0	0	1		R1	Resident 1-2
3	0	1	GA	0	0	0	0	1	1	0	0	27	0	3.29584	0	0	0	0	0	1		R3	Resident 3-4
4	0	1	GA	0	0	0	1	1	0	0	0	10	1	2.30259	0	0	0	0	0	1		Anes_type
5	0	0	GA	0	0	0	0	1	0	0	0	10	1	2.30259	1	0	0	0	0	0		LMA	Laryngeal mask
6	0	1	GA	0	0	0	1	1	1	0	1	30	0	3.4012	0	0	0	0	0	1		DL	Double-Lumen Endotracheal Tube
7	1	0	GA	0	0	0	1	1	1	0	0	40	0	3.68888	0	1	0	0	0	0		RA	Regional anesthesia
8	0	1	GA	0	0	0	1	1	1	0	0	20	0	2.99573	0	0	0	0	0	1		ASA
9	0	0	GA	0	0	0	1	1	1	0	0	18	0	2.89037	0	0	0	1	0	0		Aline
10	0	1	GA	0	0	0	0	1	1	0	0	25	0	3.21888	0	0	0	0	0	1		CVP
11	0	0	GA	0	0	0	1	1	0	0	0	10	0	2.30259	0	0	0	0	0	1		Epidural
12	0	0	GA	0	0	0	0	1	0	0	0	13	0	2.56495	0	0	0	0	0	1		Fiber
13	0	0	GA	0	0	0	0	0	0	0	0	18	0	2.89037	1	0	0	0	0	0		AIT	Anesthetic induction time
14	1	0	LMA	1	0	0	0	0	0	0	0	12	1	2.48491	1	0	0	0	0	0		surgeon	Presence of surgeon before induction
15	0	1	SA	0	0	1	0	0	0	0	0	15	0	2.70805	0	1	0	0	0	0		log_AIT	logarithm of AIT
16	0	1	GA	0	0	0	0	1	0	0	0	10	0	2.30259	0	0	0	0	1	0		PS	Plastic surgery
17	1	0	LMA	1	0	0	0	0	0	0	0	5	1	1.60944	0	0	0	0	0	0		GU	Genitourinary surgery
18	1	0	LMA	1	0	0	0	0	0	0	0	5	1	1.60944	0	0	0	0	0	0		GS	General surgery
19	0	1	SA	0	0	1	0	0	0	0	0	5	0	1.60944	0	1	0	0	0	0		CRS	Colorectal surgery
20	1	0	GA	0	0	0	0	1	1	0	0	40	0	3.68888	0	0	0	0	0	1		CS	Thoracic surgery
21	1	0	LMA	1	0	0	1	0	0	0	0	20	0	2.99573	0	0	1	0	0	0		NS	Neurosurgery
22	1	0	SA	0	0	1	0	0	0	0	0	5	0	1.60944	0	1	0	0	0	0
23	1	0	LMA	1	0	0	0	0	0	0	0	15	0	2.70805	0	1	0	0	0	0
24	0	1	SA	0	0	1	1	1	0	0	0	5	0	1.60944	0	1	0	0	0	0
25	0	1	AB	0	0	1	0	0	0	0	0	10	0	2.30259	0	0	0	0	0	0
26	0	0	GA	0	0	0	1	1	0	0	0	11	1	2.3979	0	0	0	0	1	0
27	0	0	LMA	1	0	0	1	1	0	0	0	10	1	2.30259	1	0	0	0	0	0
28	0	0	SA	0	0	1	0	0	0	0	0	10	0	2.30259	0	1	0	0	0	0
29	1	0	SA	0	0	1	0	0	0	0	0	15	0	2.70805	0	1	0	0	0	0
30	0	0	SA	0	0	1	0	0	0	0	0	10	0	2.30259	1	0	0	0	0	0
31	1	0	SA	0	0	1	1	0	0	0	0	15	0	2.70805	0	1	0	0	0	0
32	1	0	SA	0	0	1	0	0	0	0	0	5	0	1.60944	0	1	0	0	0	0
33	0	0	GA	0	0	0	0	0	0	0	0	10	0	2.30259	0	0	0	0	0	0
34	1	0	SA	0	0	1	0	0	0	0	0	13	0	2.56495	0	0	0	0	0	0
35	0	1	AB	0	0	1	0	0	0	0	0	10	0	2.30259	0	0	0	0	0	0
36	0	1	SA	0	0	1	0	0	0	0	0	6	0	1.79176	0	0	0	0	0	0
37	0	0	GA	0	0	0	0	1	0	0	0	21	0	3.04452	0	0	0	0	0	0
38	0	0	SA	0	0	1	0	0	0	0	0	13	0	2.56495	0	1	0	0	0	0
39	1	0	LMA	1	0	0	0	0	0	0	0	7	0	1.94591	0	1	0	0	0	0
40	0	0	SA	0	0	1	0	0	0	0	0	16	0	2.77259	0	1	0	0	0	0
41	1	0	LMA	1	0	0	0	0	0	0	0	67	0	4.20469	0	0	0	1	0	0
42	1	0	LMA	1	0	0	0	0	0	0	0	10	0	2.30259	0	0	0	0	0	0
43	0	1	SA	0	0	1	0	0	0	0	0	5	0	1.60944	0	1	0	0	0	0
44	0	1	AB	0	0	1	0	0	0	0	0	10	0	2.30259	0	0	0	0	0	0
45	0	1	GA	0	0	0	0	0	0	0	0	8	0	2.07944	0	0	0	0	0	0
46	0	1	AB	0	0	1	0	0	0	0	0	15	1	2.70805	0	0	0	0	0	0
47	0	0	GA	0	0	0	1	0	0	0	0	15	1	2.70805	1	0	0	0	0	0
48	1	0	LMA	1	0	0	0	0	0	0	0	20	0	2.99573	0	0	0	0	0	0
49	0	1	GA	0	0	0	1	0	0	0	0	10	0	2.30259	0	0	0	0	0	1
50	0	1	LMA	1	0	0	1	0	0	0	0	20	0	2.99573	0	0	0	0	0	0
51	0	1	GA	0	0	0	0	0	0	0	0	15	0	2.70805	0	1	0	0	0	0
52	0	1	SA	0	0	1	0	0	0	0	0	5	0	1.60944	0	0	0	1	0	0
53	1	0	LMA	1	0	0	1	0	0	0	0	5	0	1.60944	0	1	0	0	0	0
54	0	1	SA	0	0	1	1	0	0	0	0	10	0	2.30259	0	1	0	0	0	0
55	1	0	LMA	1	0	0	0	0	0	0	0	5	0	1.60944	0	1	0	0	0	0
56	1	0	SA	0	0	1	0	0	0	0	0	6	0	1.79176	0	0	0	0	0	0
57	1	0	GA	0	0	0	1	0	0	0	0	15	1	2.70805	0	0	0	0	1	0
58	0	0	GA	0	0	0	0	0	0	0	0	15	1	2.70805	0	0	0	0	0	1
59	0	1	GA	0	0	0	0	0	0	0	0	5	1	1.60944	0	0	0	0	0	1
60	1	0	SA	0	0	1	0	0	0	0	0	10	1	2.30259	0	0	0	1	0	0
61	0	0	SA	0	0	1	0	0	0	0	0	5	0	1.60944	0	1	0	0	0	0
62	1	0	GA	0	0	0	1	0	0	0	0	10	1	2.30259	0	0	0	0	1	0
63	0	0	SA	0	0	1	0	0	0	0	0	10	0	2.30259	0	1	0	0	0	0
64	1	0	SA	0	0	1	0	0	0	0	0	5	0	1.60944	0	0	0	1	0	0
65	0	0	LMA	1	0	0	1	0	0	0	0	10	0	2.30259	0	1	0	0	0	0
66	0	0	SA	0	0	1	0	0	0	0	0	7	0	1.94591	0	0	0	0	0	0
67	0	1	GA	0	0	0	1	0	0	0	0	5	1	1.60944	0	0	0	0	0	0
68	0	0	LMA	1	0	0	0	0	0	0	0	15	0	2.70805	0	0	0	0	0	0
69	0	1	SA	0	0	1	0	0	0	0	0	10	0	2.30259	0	0	0	0	0	0
70	0	0	LMA	1	0	0	0	0	0	0	0	12	0	2.48491	0	1	0	0	0	0
71	0	0	SA	0	0	1	0	0	0	0	0	5	0	1.60944	0	0	0	0	0	0
72	0	0	LMA	1	0	0	0	0	0	0	0	15	0	2.70805	0	0	0	0	0	1
73	1	0	GA	0	0	0	0	0	0	0	0	5	0	1.60944	0	1	0	0	0	0
74	0	1	GA	0	0	0	0	0	0	0	0	15	1	2.70805	0	1	0	0	0	0
75	0	1	GA	0	0	0	1	0	0	0	1	10	0	2.30259	0	0	0	0	1	0
76	0	1	SA	0	0	1	1	0	0	0	0	25	0	3.21888	0	0	0	1	0	0
77	0	0	GA	0	0	0	1	0	0	0	0	10	0	2.30259	0	0	1	0	0	0
78	0	0	SA	0	0	1	1	0	0	0	0	37	0	3.61092	1	0	0	0	0	0
79	1	0	LMA	1	0	0	0	0	0	0	0	5	1	1.60944	0	1	0	0	0	0
80	0	1	LMA	1	0	0	1	0	0	0	0	5	0	1.60944	0	1	0	0	0	0
81	0	1	LMA	1	0	0	0	0	0	0	0	50	0	3.91202	0	0	0	0	0	1
82	0	1	GA	0	0	0	0	0	0	0	0	7	0	1.94591	0	1	0	0	0	0
83	1	0	LMA	1	0	0	0	0	0	0	0	5	0	1.60944	0	1	0	0	0	0
84	1	0	GA	0	0	0	1	0	0	0	0	10	0	2.30259	0	0	0	0	1	0
85	1	0	LMA	1	0	0	0	0	0	0	0	5	0	1.60944	0	1	0	0	0	0
86	0	0	LMA	1	0	0	0	0	0	0	0	8	0	2.07944	0	0	0	1	0	0
87	0	0	SA	0	0	1	0	0	0	0	0	15	0	2.70805	0	0	1	0	0	0
88	1	0	SA	0	0	1	0	0	0	0	0	8	0	2.07944	0	0	0	0	0	0
89	1	0	AB	0	0	1	0	0	0	0	0	14	0	2.63906	0	0	0	0	0	0
90	0	1	SA	0	0	1	0	0	0	0	0	5	0	1.60944	0	0	0	0	0	0
91	0	1	SA	0	0	1	0	0	0	0	0	5	0	1.60944	0	1	0	0	0	0
92	0	1	SA	0	0	1	0	0	0	0	0	8	0	2.07944	0	0	0	0	0	0
93	0	1	LMA	1	0	0	0	0	0	0	0	13	0	2.56495	0	1	0	0	0	0
94	0	1	AB	0	0	1	0	0	0	0	0	12	0	2.48491	0	0	0	0	0	0
95	0	0	AB	0	0	1	0	0	0	0	0	15	0	2.70805	0	0	0	0	0	0
96	0	1	GA	0	0	0	0	0	0	0	0	10	0	2.30259	0	0	0	0	0	1
97	1	0	AB	0	0	1	0	0	0	0	0	10	0	2.30259	0	0	0	0	0	0
98	0	1	GA	0	0	0	0	1	0	0	0	20	0	2.99573	0	0	0	1	0	0
99	0	0	SA	0	0	1	0	0	0	0	0	10	0	2.30259	0	0	0	0	0	0
100	0	0	SA	0	0	1	0	0	0	0	0	22	0	3.09104	0	1	0	0	0	0
101	0	1	GA	0	0	0	1	1	0	0	0	7	1	1.94591	1	0	0	0	0	0
102	1	0	SA	0	0	1	1	0	0	0	0	20	1	2.99573	1	0	0	0	0	0
103	1	0	SA	0	0	1	0	0	0	0	0	20	0	2.99573	0	1	0	0	0	0
104	1	0	SA	0	0	1	1	0	0	0	0	20	0	2.99573	0	0	1	0	0	0
105	0	1	GA	0	0	0	0	0	0	0	0	10	0	2.30259	1	0	0	0	0	0
106	1	0	SA	0	0	1	0	0	0	0	0	35	0	3.55535	0	1	0	0	0	0
107	0	1	LMA	1	0	0	0	0	0	0	0	43	0	3.7612	0	0	1	0	0	0
108	0	0	GA	0	0	0	0	0	0	0	0	15	0	2.70805	0	0	0	0	0	0
109	0	0	SA	0	0	1	1	0	0	0	0	5	0	1.60944	0	1	0	0	0	0
110	1	0	SA	0	0	1	0	0	0	0	0	30	0	3.4012	0	1	0	0	0	0
111	0	1	SA	0	0	1	1	0	0	0	0	10	0	2.30259	0	1	0	0	0	0
112	1	0	SA	0	0	1	0	0	0	0	0	5	0	1.60944	0	1	0	0	0	0
113	0	1	LMA	1	0	0	0	0	0	0	0	15	1	2.70805	0	0	0	0	0	1
114	0	1	GA	0	0	0	1	0	0	0	0	10	0	2.30259	0	0	1	0	0	0
115	0	1	AB	0	0	1	0	0	0	0	0	20	0	2.99573	0	0	0	0	0	0
116	1	0	SA	0	0	1	0	0	0	0	0	10	0	2.30259	0	1	0	0	0	0
117	0	1	SA	0	0	1	1	0	0	0	0	10	0	2.30259	0	1	0	0	0	0
118	1	0	GA	0	0	0	0	0	0	0	0	5	0	1.60944	0	0	0	0	0	0
119	0	0	SA	0	0	1	0	0	0	0	0	5	0	1.60944	0	0	1	0	0	0
120	0	1	GA	0	0	0	1	0	0	0	0	5	0	1.60944	0	0	1	0	0	0
121	1	0	LMA	1	0	0	0	0	0	0	0	10	0	2.30259	0	0	0	0	0	0
122	1	0	GA	0	0	0	0	0	0	0	0	5	0	1.60944	0	0	0	0	0	1
123	0	1	GA	0	0	0	0	0	0	0	0	7	0	1.94591	0	0	0	0	0	0
124	0	0	GA	0	0	0	0	0	0	0	0	10	0	2.30259	0	0	0	0	0	0
125	0	0	GA	0	0	0	0	0	0	0	0	15	0	2.70805	0	0	0	0	0	0
126	1	0	SA	0	0	1	0	0	0	0	0	5	0	1.60944	1	0	0	0	0	0
127	0	1	LMA	1	0	0	1	1	0	0	0	10	0	2.30259	0	1	0	0	0	0
128	0	0	GA	0	0	0	0	0	0	0	0	20	0	2.99573	0	0	0	0	0	0
129	0	1	GA	0	0	0	0	0	0	0	0	45	0	3.80666	1	0	0	0	0	0
130	0	0	GA	0	0	0	1	0	0	0	0	5	1	1.60944	1	0	0	0	0	0
131	0	1	SA	0	0	1	0	0	0	0	0	29	0	3.3673	0	1	0	0	0	0
132	1	0	SA	0	0	1	0	0	0	0	0	5	0	1.60944	0	1	0	0	0	0
133	1	0	SA	0	0	1	1	0	0	0	0	11	1	2.3979	1	0	0	0	0	0
134	1	0	SA	0	0	1	0	0	0	0	0	5	1	1.60944	0	1	0	0	0	0
135	0	0	SA	0	0	1	0	0	0	0	0	13	0	2.56495	0	0	0	1	0	0
136	0	1	AB	0	0	1	0	0	0	0	0	15	1	2.70805	0	0	0	0	0	0
137	1	0	LMA	1	0	0	1	0	0	0	0	15	0	2.70805	0	1	0	0	0	0
138	0	0	SA	0	0	1	0	0	0	0	0	15	0	2.70805	0	0	1	0	0	0
139	1	0	SA	0	0	1	1	1	0	0	0	30	0	3.4012	0	1	0	0	0	0
140	0	1	GA	0	0	0	0	0	0	0	0	15	0	2.70805	0	0	0	0	0	0
141	0	0	SA	0	0	1	0	0	0	0	0	5	0	1.60944	0	1	0	0	0	0
142	0	1	SA	0	0	1	1	0	0	0	0	18	0	2.89037	0	1	0	0	0	0
143	1	0	LMA	1	0	0	0	0	0	0	0	5	0	1.60944	0	1	0	0	0	0
144	0	0	GA	0	0	0	0	0	0	0	0	5	0	1.60944	0	0	0	0	0	1
145	0	0	LMA	1	0	0	0	0	0	0	0	7	0	1.94591	0	1	0	0	0	0
146	0	0	SA	0	0	1	0	0	0	0	0	5	0	1.60944	0	1	0	0	0	0
147	0	0	SA	0	0	1	1	1	0	0	0	15	0	2.70805	0	0	0	0	0	0
148	1	0	SA	0	0	1	0	0	0	0	0	6	0	1.79176	0	0	0	0	0	0
149	0	1	GA	0	0	0	1	0	0	0	0	5	1	1.60944	0	0	0	0	0	1
150	0	1	GA	0	0	0	0	0	0	0	0	10	0	2.30259	0	0	0	0	0	0
151	0	1	GA	0	0	0	0	0	0	0	0	10	0	2.30259	0	0	0	0	0	1
152	1	0	SA	0	0	1	0	0	0	0	0	14	0	2.63906	1	0	0	0	0	0
153	1	0	SA	0	0	1	0	0	0	0	0	15	0	2.70805	0	1	0	0	0	0
154	1	0	GA	0	0	0	0	0	0	0	0	13	1	2.56495	1	0	0	0	0	0
155	0	0	SA	0	0	1	1	0	0	0	0	25	1	3.21888	0	0	0	0	0	0
156	1	0	LMA	1	0	0	0	0	0	0	0	80	0	4.38203	0	0	0	0	0	1
157	1	0	SA	0	0	1	0	0	0	0	0	5	0	1.60944	0	1	0	0	0	0
158	1	0	SA	0	0	1	0	0	0	0	0	15	0	2.70805	0	0	1	0	0	0
159	0	1	SA	0	0	1	0	0	0	0	0	10	0	2.30259	0	0	0	0	0	0
160	0	1	SA	0	0	1	1	0	0	0	0	5	0	1.60944	0	1	0	0	0	0
161	0	0	SA	0	0	1	1	0	0	1	0	17	0	2.83321	0	0	0	0	0	0
162	0	0	GA	0	0	0	1	0	0	0	0	15	0	2.70805	0	0	0	0	0	0
163	0	1	AB	0	0	1	0	0	0	0	0	25	0	3.21888	0	0	0	0	0	0
164	0	0	GA	0	0	0	0	0	0	0	0	12	0	2.48491	0	0	0	0	0	0
165	0	0	SA	0	0	1	1	0	0	0	0	17	0	2.83321	0	1	0	0	0	0
166	0	0	LMA	1	0	0	0	0	0	0	0	15	0	2.70805	0	1	0	0	0	0
167	0	1	SA	0	0	1	0	0	0	0	0	13	0	2.56495	0	0	1	0	0	0
168	0	1	SA	0	0	1	0	0	0	0	0	19	0	2.94444	0	0	1	0	0	0
169	0	1	SA	0	0	1	0	0	0	1	0	20	0	2.99573	0	0	0	0	0	0
170	0	0	GA	0	0	0	0	0	0	0	0	7	0	1.94591	0	0	0	0	0	0
171	0	1	GA	0	0	0	1	0	0	0	0	40	0	3.68888	0	0	0	0	0	0
172	0	0	SA	0	0	1	0	0	0	0	0	5	1	1.60944	0	0	0	1	0	0
173	1	0	SA	0	0	1	0	0	0	0	0	5	1	1.60944	0	0	1	0	0	0
174	1	0	SA	0	0	1	0	0	0	0	0	5	1	1.60944	0	0	0	0	0	0
175	1	0	SA	0	0	1	1	0	0	0	0	5	0	1.60944	0	1	0	0	0	0
176	0	0	GA	0	0	0	0	0	0	0	0	5	0	1.60944	0	0	0	0	0	0
177	0	1	SA	0	0	1	1	1	0	0	0	10	1	2.30259	0	0	0	0	0	0
178	1	0	AB	0	0	1	1	0	0	0	0	5	1	1.60944	0	0	0	0	0	0
179	0	1	GA	0	0	0	1	0	0	0	0	5	0	1.60944	0	0	0	0	1	0
180	0	1	SA	0	0	1	1	1	0	0	0	10	0	2.30259	0	1	0	0	0	0
181	0	0	GA	0	0	0	1	0	0	0	0	5	0	1.60944	0	0	0	0	0	0
182	1	0	GA	0	0	0	0	0	0	0	0	20	0	2.99573	0	0	1	0	0	0
183	0	1	GA	0	0	0	0	0	0	0	0	25	0	3.21888	0	1	0	0	0	0
184	0	0	SA	0	0	1	0	0	0	0	0	10	0	2.30259	1	0	0	0	0	0
185	0	0	GA	0	0	0	0	0	0	0	0	10	0	2.30259	0	0	0	0	0	0
186	0	0	GA	0	0	0	0	0	0	0	0	10	0	2.30259	0	0	0	0	0	0
187	0	0	AB	0	0	1	1	0	0	0	0	7	0	1.94591	0	0	0	0	0	0
188	0	0	LMA	1	0	0	0	0	0	0	0	5	0	1.60944	0	1	0	0	0	0
189	0	1	AB	0	0	1	0	0	0	0	0	10	0	2.30259	0	0	0	0	0	0
190	1	0	SA	0	0	1	0	0	0	0	0	10	0	2.30259	0	1	0	0	0	0
191	0	0	GA	0	0	0	0	0	0	0	1	20	0	2.99573	0	0	1	0	0	0
192	0	0	SA	0	0	1	0	0	0	0	0	7	0	1.94591	0	1	0	0	0	0
193	0	1	GA	0	0	0	1	1	1	0	0	50	0	3.91202	0	1	0	0	0	0
194	0	0	SA	0	0	1	1	0	0	0	0	27	0	3.29584	0	0	1	0	0	0
195	0	1	GA	0	0	0	1	0	0	0	0	9	0	2.19722	0	1	0	0	0	0
196	1	0	SA	0	0	1	1	1	0	0	0	30	0	3.4012	0	1	0	0	0	0
197	0	0	GA	0	0	0	0	0	0	0	0	13	0	2.56495	0	0	0	0	0	0
198	1	0	SA	0	0	1	0	0	0	0	0	25	0	3.21888	0	0	0	0	0	0
199	0	0	AB	0	0	1	0	0	0	0	0	20	0	2.99573	0	0	0	0	0	0
200	0	1	GA	0	0	0	0	0	0	0	0	15	0	2.70805	0	0	0	0	1	0
201	0	0	GA	0	0	0	0	0	0	0	0	15	0	2.70805	0	0	0	0	0	0
202	0	1	GA	0	0	0	0	0	0	0	0	15	1	2.70805	0	0	0	0	0	0
203	0	1	GA	0	0	0	0	1	1	0	0	13	0	2.56495	1	0	0	0	0	0
204	0	0	SA	0	0	1	0	0	0	0	0	25	0	3.21888	0	1	0	0	0	0
205	1	0	GA	0	0	0	0	0	0	0	0	13	0	2.56495	0	0	1	0	0	0
206	0	0	GA	0	0	0	0	0	0	0	0	20	0	2.99573	0	0	0	0	0	0
207	0	1	SA	0	0	1	1	0	0	0	0	7	0	1.94591	0	0	0	1	0	0
208	0	0	GA	0	0	0	0	0	0	0	0	5	0	1.60944	0	0	0	0	0	0
209	0	1	SA	0	0	1	0	0	0	0	0	10	0	2.30259	0	1	0	0	0	0
210	1	0	LMA	1	0	0	1	0	0	0	0	5	1	1.60944	0	0	0	0	0	1
211	1	0	GA	0	0	0	0	0	0	0	0	15	0	2.70805	0	0	1	0	0	0
212	0	1	GA	0	0	0	1	0	1	0	0	5	0	1.60944	0	0	0	0	0	1
213	0	0	SA	0	0	1	0	0	0	0	0	10	0	2.30259	0	0	0	0	0	0
214	0	1	GA	0	0	0	0	0	0	0	0	5	0	1.60944	0	0	0	0	0	0
215	0	0	GA	0	0	0	1	0	0	0	0	15	0	2.70805	0	0	1	0	0	0
216	0	1	GA	0	0	0	0	0	0	0	0	20	0	2.99573	0	0	0	0	0	1
217	1	0	SA	0	0	1	0	0	0	0	0	10	0	2.30259	0	1	0	0	0	0
218	0	0	LMA	1	0	0	0	0	0	0	0	5	1	1.60944	1	0	0	0	0	0
219	0	1	GA	0	0	0	1	1	1	0	0	38	0	3.63759	0	0	1	0	0	0
220	0	0	LMA	1	0	0	0	0	0	0	0	5	1	1.60944	1	0	0	0	0	0
221	1	0	LMA	1	0	0	0	0	0	0	0	10	0	2.30259	0	1	0	0	0	0
222	1	0	SA	0	0	1	0	0	0	0	0	5	0	1.60944	0	0	1	0	0	0
223	0	1	SA	0	0	1	0	0	0	0	0	25	0	3.21888	0	0	1	0	0	0
224	0	0	AB	0	0	1	0	0	0	0	0	15	0	2.70805	0	0	0	0	0	0
225	0	0	SA	0	0	1	0	0	0	0	0	10	0	2.30259	0	0	1	0	0	0
226	1	0	SA	0	0	1	1	0	0	1	0	40	0	3.68888	0	0	0	0	0	0
227	1	0	GA	0	0	0	0	0	0	0	0	13	0	2.56495	0	0	0	0	0	0
228	1	0	GA	0	0	0	0	0	0	0	0	30	0	3.4012	0	1	0	0	0	0
229	1	0	SA	0	0	1	1	0	0	0	0	33	0	3.49651	0	0	1	0	0	0
230	1	0	GA	0	0	0	0	0	0	0	0	12	0	2.48491	0	0	0	0	0	0
231	0	1	SA	0	0	1	0	0	0	0	0	5	0	1.60944	0	0	0	0	0	0
232	0	0	GA	0	0	0	0	0	0	0	0	15	0	2.70805	0	0	0	0	0	0
233	0	1	GA	0	0	0	1	0	0	0	0	5	0	1.60944	0	0	0	0	0	1
234	0	0	GA	0	0	0	0	0	0	0	0	10	0	2.30259	0	0	1	0	0	0
235	0	1	SA	0	0	1	0	0	0	0	0	11	0	2.3979	0	0	1	0	0	0
236	0	0	GA+DL	0	1	0	0	1	0	0	1	15	0	2.70805	0	0	0	0	1	0
237	0	0	SA	0	0	1	0	0	0	1	0	12	0	2.48491	0	0	0	0	0	0
238	1	0	GA	0	0	0	0	0	0	0	0	25	0	3.21888	0	0	1	0	0	0
239	0	1	GA	0	0	0	0	0	0	0	0	5	1	1.60944	0	0	0	0	0	0
240	0	1	LMA	1	0	0	0	0	0	0	0	5	1	1.60944	1	0	0	0	0	0
241	0	1	SA	0	0	1	1	0	0	0	0	42	0	3.73767	0	0	1	0	0	0
242	0	0	SA	0	0	1	0	0	0	0	0	5	0	1.60944	0	1	0	0	0	0
243	0	1	SA	0	0	1	0	0	0	0	0	15	0	2.70805	1	0	0	0	0	0
244	0	0	GA	0	0	0	0	0	0	0	0	10	0	2.30259	0	0	0	0	0	0
245	0	0	GA	0	0	0	0	0	0	0	0	10	0	2.30259	0	0	0	0	0	0
246	0	1	LMA	1	0	0	0	0	0	0	0	15	0	2.70805	0	0	0	0	0	0
247	0	1	GA	0	0	0	0	0	0	0	0	50	0	3.91202	0	0	1	0	0	0
248	0	0	SA	0	0	1	1	0	0	1	0	15	0	2.70805	0	0	0	0	0	0
249	1	0	SA	0	0	1	0	0	0	0	0	15	0	2.70805	0	0	1	0	0	0
250	0	1	GA	0	0	0	0	0	0	0	0	20	0	2.99573	0	0	0	0	0	1
251	0	0	GA	0	0	0	1	0	0	0	0	5	0	1.60944	0	0	0	0	0	0
252	0	0	GA	0	0	0	0	0	0	0	0	10	0	2.30259	1	0	0	0	0	0
253	0	0	SA	0	0	1	0	0	0	0	0	6	0	1.79176	0	1	0	0	0	0
254	0	0	GA	0	0	0	0	0	0	0	0	5	0	1.60944	0	0	1	0	0	0
255	1	0	GA	0	0	0	0	0	0	0	0	30	0	3.4012	0	1	0	0	0	0
256	0	1	SA	0	0	1	0	0	0	0	0	25	0	3.21888	0	0	0	0	0	0
257	0	0	GA	0	0	0	0	0	0	0	0	20	0	2.99573	0	0	1	0	0	0
258	0	1	GA	0	0	0	0	0	0	0	0	10	0	2.30259	0	0	0	0	0	0
259	0	0	SA	0	0	1	0	0	0	1	0	5	0	1.60944	0	0	0	0	0	0
260	0	0	SA	0	0	1	0	0	0	1	0	10	0	2.30259	0	0	0	0	0	0
261	1	0	SA	0	0	1	0	0	0	0	0	5	0	1.60944	0	1	0	0	0	0
262	0	1	SA	0	0	1	0	0	0	0	0	11	0	2.3979	0	0	0	0	0	0
263	0	1	AB	0	0	1	0	0	0	0	0	10	0	2.30259	0	0	0	0	0	0
264	0	1	SA	0	0	1	0	0	0	0	0	5	0	1.60944	0	1	0	0	0	0
265	0	1	SA	0	0	1	0	0	0	0	0	5	0	1.60944	0	1	0	0	0	0
266	0	1	SA	0	0	1	0	0	0	1	0	10	0	2.30259	0	0	0	0	0	0
267	1	0	GA	0	0	0	0	0	0	0	0	20	0	2.99573	0	0	1	0	0	0
268	0	1	GA	0	0	0	0	0	0	0	0	11	0	2.3979	0	0	0	0	0	0
269	0	1	LMA	1	0	0	0	0	0	0	0	15	1	2.70805	1	0	0	0	0	0
270	0	0	GA	0	0	0	0	0	0	0	0	15	0	2.70805	0	0	1	0	0	0
271	0	0	GA	0	0	0	1	0	0	0	0	30	0	3.4012	0	0	0	0	0	0
272	0	1	LMA	1	0	0	0	0	0	0	0	10	0	2.30259	0	1	0	0	0	0
273	0	1	LMA	1	0	0	1	0	0	0	0	12	0	2.48491	0	1	0	0	0	0
274	0	1	SA	0	0	1	0	0	0	0	0	8	1	2.07944	0	0	0	0	0	0
275	1	0	SA	0	0	1	1	0	0	0	0	5	0	1.60944	0	1	0	0	0	0
276	0	0	LMA	1	0	0	0	0	0	0	0	11	0	2.3979	0	0	0	0	0	0
277	0	0	GA	0	0	0	1	0	0	0	0	5	0	1.60944	0	0	1	0	0	0
278	1	0	SA	0	0	1	0	0	0	0	0	5	0	1.60944	0	1	0	0	0	0
279	0	0	GA	0	0	0	0	0	0	0	0	15	0	2.70805	0	0	1	0	0	0
280	0	0	GA	0	0	0	0	0	0	0	0	9	0	2.19722	1	0	0	0	0	0
281	0	1	GA	0	0	0	0	0	0	0	0	10	0	2.30259	0	0	1	0	0	0
282	0	0	SA	0	0	1	0	0	0	0	0	15	0	2.70805	0	0	1	0	0	0
283	0	1	SA	0	0	1	0	0	0	0	0	7	0	1.94591	0	0	0	0	0	0
284	1	0	GA	0	0	0	1	0	0	0	0	10	0	2.30259	1	0	0	0	0	0
285	1	0	GA	0	0	0	0	1	0	0	0	15	0	2.70805	0	0	0	0	0	1
286	1	0	SA	0	0	1	1	1	1	0	0	5	0	1.60944	0	0	0	0	0	0
287	1	0	AB	0	0	1	0	0	0	0	0	7	0	1.94591	0	0	0	0	0	0
288	0	1	GA	0	0	0	0	0	0	0	0	10	0	2.30259	0	0	0	0	0	0
289	0	1	LMA	1	0	0	0	0	0	0	0	5	0	1.60944	0	0	0	0	0	0
290	0	0	GA	0	0	0	0	0	0	0	0	12	0	2.48491	0	0	0	0	0	0
291	0	0	GA	0	0	0	0	0	0	0	0	10	0	2.30259	0	0	1	0	0	0
292	0	0	GA	0	0	0	0	0	0	0	0	8	0	2.07944	1	0	0	0	0	0
293	0	0	GA	0	0	0	0	0	0	0	0	5	0	1.60944	0	0	0	1	0	0
294	0	0	SA	0	0	1	0	0	0	0	0	10	0	2.30259	0	1	0	0	0	0
295	0	1	LMA	1	0	0	0	0	0	0	0	10	1	2.30259	0	0	0	0	0	1
296	0	1	SA	0	0	1	1	0	0	0	0	22	0	3.09104	0	0	1	0	0	0
297	0	0	GA	0	0	0	0	0	0	0	0	15	0	2.70805	0	0	0	0	0	0
298	0	0	SA	0	0	1	1	1	0	0	0	45	0	3.80666	0	0	0	0	0	0
299	1	0	GA	0	0	0	0	0	0	0	0	10	0	2.30259	0	0	0	1	0	0
300	1	0	GA	0	0	0	0	0	0	0	0	10	0	2.30259	0	0	0	0	0	0
301	0	0	GA	0	0	0	1	1	0	0	0	25	0	3.21888	0	0	0	0	0	0
302	0	1	GA	0	0	0	0	0	0	0	0	10	0	2.30259	0	0	1	0	0	0
303	0	0	GA	0	0	0	1	0	0	0	0	8	0	2.07944	1	0	0	0	0	0
304	1	0	SA	0	0	1	0	0	0	1	0	40	0	3.68888	0	0	0	0	0	0
305	1	0	GA	0	0	0	0	0	0	0	0	5	0	1.60944	0	0	0	0	1	0
306	0	1	GA	0	0	0	0	1	0	0	0	20	0	2.99573	0	0	0	0	0	1
307	0	1	SA	0	0	1	0	0	0	0	0	5	0	1.60944	0	1	0	0	0	0
308	1	0	SA	0	0	1	0	1	0	0	1	35	0	3.55535	0	0	0	0	0	0
309	0	1	GA	0	0	0	0	0	0	0	0	12	0	2.48491	0	0	1	0	0	0
310	1	0	GA	0	0	0	0	0	0	0	0	8	0	2.07944	0	0	1	0	0	0
311	0	1	GA	0	0	0	1	0	0	0	0	10	0	2.30259	0	0	0	0	0	1
312	0	1	SA	0	0	1	1	0	0	1	0	10	0	2.30259	0	0	0	0	0	0
313	1	0	SA	0	0	1	1	1	1	0	0	30	0	3.4012	0	0	0	0	0	0
314	1	0	SA	0	0	1	0	0	0	0	0	25	0	3.21888	0	1	0	0	0	0
315	0	1	SA	0	0	1	1	0	0	0	0	5	0	1.60944	0	1	0	0	0	0
316	1	0	GA	0	0	0	0	0	0	0	0	10	1	2.30259	1	0	0	0	0	0
317	1	0	SA	0	0	1	0	0	0	0	0	15	1	2.70805	0	1	0	0	0	0
318	0	0	GA	0	0	0	0	0	0	0	0	45	0	3.80666	0	0	0	0	0	0
319	0	1	GA	0	0	0	1	1	0	0	0	40	0	3.68888	1	0	0	0	0	0
320	1	0	SA	0	0	1	0	0	0	0	0	5	1	1.60944	1	0	0	0	0	0
321	0	1	GA	0	0	0	1	1	1	0	0	70	0	4.2485	0	0	0	0	0	0
322	0	0	GA	0	0	0	0	0	0	0	0	12	0	2.48491	0	0	1	0	0	0
323	1	0	SA	0	0	1	0	0	0	0	0	5	0	1.60944	0	1	0	0	0	0
324	1	0	SA	0	0	1	0	0	0	0	0	32	0	3.46574	0	0	0	0	0	0
325	1	0	SA	0	0	1	1	1	0	0	0	30	0	3.4012	0	1	0	0	0	0
326	0	1	GA	0	0	0	1	0	0	0	0	10	0	2.30259	0	0	1	0	0	0
327	0	0	SA	0	0	1	0	0	0	0	0	15	0	2.70805	0	1	0	0	0	0
328	0	0	SA	0	0	1	0	0	0	0	0	5	0	1.60944	0	1	0	0	0	0
329	0	0	GA	0	0	0	0	0	0	0	0	15	0	2.70805	0	0	1	0	0	0
330	1	0	GA	0	0	0	0	0	0	0	0	20	0	2.99573	0	0	1	0	0	0
331	0	0	GA	0	0	0	0	0	0	0	0	10	0	2.30259	0	0	1	0	0	0
332	1	0	SA	0	0	1	0	0	0	0	0	25	0	3.21888	0	0	0	0	0	0
333	0	1	GA	0	0	0	1	0	0	0	0	5	0	1.60944	0	0	1	0	0	0
334	0	1	GA	0	0	0	1	1	1	0	0	30	0	3.4012	0	0	0	0	0	0
335	1	0	SA	0	0	1	0	0	0	0	0	5	0	1.60944	0	1	0	0	0	0
336	1	0	SA	0	0	1	0	0	0	0	0	13	0	2.56495	0	0	1	0	0	0
337	0	1	GA	0	0	0	0	0	0	0	0	10	0	2.30259	1	0	0	0	0	0
338	0	0	SA	0	0	1	1	0	0	0	0	5	0	1.60944	0	0	0	0	0	0
339	0	1	SA	0	0	1	0	0	0	0	0	10	0	2.30259	0	0	1	0	0	0
340	0	1	SA	0	0	1	0	0	0	1	0	10	0	2.30259	0	0	0	0	0	0
341	0	0	GA	0	0	0	0	0	0	0	0	15	0	2.70805	0	0	1	0	0	0
342	0	0	SA	0	0	1	0	0	0	1	0	7	0	1.94591	0	0	0	0	0	0
343	0	1	SA	0	0	1	0	0	0	1	0	10	0	2.30259	0	0	0	0	0	0
344	0	0	SA	0	0	1	1	0	0	0	0	15	0	2.70805	0	0	0	0	0	0
345	0	0	GA	0	0	0	0	0	0	0	0	10	1	2.30259	1	0	0	0	0	0
346	0	1	GA	0	0	0	1	1	0	0	0	25	0	3.21888	0	0	0	0	0	1
347	0	1	SA	0	0	1	0	0	0	1	0	12	0	2.48491	0	0	0	0	0	0
348	1	0	GA	0	0	0	0	0	0	0	0	10	0	2.30259	0	0	0	0	0	0
349	1	0	SA	0	0	1	0	0	0	1	0	20	0	2.99573	0	0	0	0	0	0
350	0	1	GA	0	0	0	0	0	0	0	0	10	1	2.30259	1	0	0	0	0	0
351	0	1	SA	0	0	1	0	0	0	1	0	13	0	2.56495	0	0	0	0	0	0
352	0	0	GA	0	0	0	1	1	1	0	0	30	0	3.4012	0	0	1	0	0	0
353	1	0	SA	0	0	1	1	0	0	0	0	15	1	2.70805	0	0	1	0	0	0
354	0	1	SA	0	0	1	0	0	0	1	0	23	0	3.13549	0	0	0	0	0	0
355	1	0	SA	0	0	1	0	0	0	1	0	30	1	3.4012	0	0	0	0	0	0
356	0	0	GA	0	0	0	0	0	0	0	0	5	1	1.60944	0	0	1	0	0	0
357	0	1	SA	0	0	1	0	0	0	1	0	30	0	3.4012	0	0	0	0	0	0
358	1	0	SA	0	0	1	0	0	0	0	0	5	0	1.60944	0	1	0	0	0	0
359	0	1	GA	0	0	0	1	1	1	0	0	15	0	2.70805	1	0	0	0	0	0
360	0	0	SA	0	0	1	0	0	0	1	0	20	0	2.99573	0	0	0	0	0	0
361	0	0	SA	0	0	1	0	0	0	1	0	10	0	2.30259	0	0	0	0	0	0
362	1	0	SA	0	0	1	1	0	0	0	0	15	0	2.70805	0	1	0	0	0	0
363	0	0	SA	0	0	1	0	0	0	0	0	5	0	1.60944	0	1	0	0	0	0
364	0	0	SA	0	0	1	0	0	0	0	0	10	0	2.30259	0	1	0	0	0	0
365	0	0	SA	0	0	1	0	0	0	1	0	20	0	2.99573	0	0	0	0	0	0
366	1	0	GA	0	0	0	0	0	0	0	0	5	0	1.60944	0	0	0	0	0	0
367	1	0	GA	0	0	0	0	0	0	0	0	8	0	2.07944	0	0	0	0	1	0
368	0	0	SA	0	0	1	1	0	0	1	0	12	0	2.48491	0	0	0	0	0	0
369	1	0	GA	0	0	0	1	0	0	0	0	10	0	2.30259	0	0	0	0	0	0
370	0	0	GA	0	0	0	1	1	0	0	0	15	0	2.70805	0	0	0	0	0	1
371	0	0	SA	0	0	1	0	0	0	0	0	15	0	2.70805	0	0	0	0	0	0
372	0	0	SA	0	0	1	0	0	0	0	0	6	0	1.79176	0	0	0	0	0	0
373	0	1	GA	0	0	0	0	0	0	0	0	5	0	1.60944	0	0	0	0	0	1
374	1	0	GA	0	0	0	0	1	0	0	0	25	0	3.21888	0	0	0	0	0	0
375	1	0	SA	0	0	1	0	0	0	1	0	17	0	2.83321	0	0	0	0	0	0
376	0	1	GA	0	0	0	1	0	0	0	0	15	0	2.70805	0	0	0	0	0	1
377	1	0	GA	0	0	0	0	0	0	0	0	15	0	2.70805	0	0	1	0	0	0
378	0	0	GA	0	0	0	1	0	0	0	0	15	0	2.70805	0	0	0	0	0	1
379	0	1	SA	0	0	1	0	0	0	0	0	7	0	1.94591	0	0	1	0	0	0
380	0	0	GA	0	0	0	1	1	0	0	0	20	0	2.99573	0	0	1	0	0	0
381	0	1	SA	0	0	1	1	0	0	0	0	9	1	2.19722	0	0	1	0	0	0
382	0	1	GA	0	0	0	1	1	1	0	0	10	1	2.30259	1	0	0	0	0	0
383	1	0	SA	0	0	1	1	1	0	0	0	40	0	3.68888	0	0	0	0	0	0
384	0	1	GA	0	0	0	1	1	0	0	0	15	0	2.70805	0	0	1	0	0	0
385	0	0	SA	0	0	1	0	0	0	1	0	20	0	2.99573	0	0	0	0	0	0
386	0	1	SA	0	0	1	0	0	0	0	0	16	0	2.77259	0	0	1	0	0	0
387	0	0	SA	0	0	1	0	0	0	0	0	5	0	1.60944	0	1	0	0	0	0
388	0	0	SA	0	0	1	0	0	0	0	0	12	0	2.48491	0	0	0	0	0	0
389	0	1	GA	0	0	0	1	0	0	0	0	15	0	2.70805	0	0	0	1	0	0
390	1	0	GA	0	0	0	0	1	0	0	0	10	0	2.30259	0	0	0	0	0	1
391	0	1	GA	0	0	0	0	1	0	0	0	13	0	2.56495	0	0	0	0	0	1
392	1	0	GA	0	0	0	1	0	0	0	0	17	0	2.83321	0	0	1	0	0	0
393	0	0	SA	0	0	1	0	0	0	1	0	15	0	2.70805	0	0	0	0	0	0
394	1	0	SA	0	0	1	0	0	0	0	0	8	0	2.07944	0	0	1	0	0	0
395	1	0	GA	0	0	0	1	0	0	0	0	11	1	2.3979	1	0	0	0	0	0
396	1	0	SA	0	0	1	0	0	0	0	0	30	0	3.4012	0	1	0	0	0	0
397	0	1	SA	0	0	1	0	0	0	0	0	15	1	2.70805	0	0	1	0	0	0
398	0	0	SA	0	0	1	1	0	1	0	0	15	0	2.70805	0	0	0	0	0	0
399	0	0	SA	0	0	1	1	0	0	1	0	20	0	2.99573	0	0	0	0	0	0
400	0	0	SA	0	0	1	0	0	0	0	0	10	0	2.30259	0	1	0	0	0	0
401	1	0	GA	0	0	0	1	1	1	0	0	38	1	3.63759	0	0	0	0	0	0
402	0	0	SA	0	0	1	1	1	0	1	0	30	0	3.4012	0	0	0	0	0	0
403	1	0	SA	0	0	1	0	0	0	0	0	6	0	1.79176	0	0	0	0	0	0
404	0	0	GA	0	0	0	0	0	0	0	0	5	0	1.60944	0	0	0	0	0	0
405	1	0	GA	0	0	0	0	1	0	0	0	30	0	3.4012	0	0	0	0	0	0
406	0	1	GA+DL	0	1	0	0	1	0	0	1	25	0	3.21888	0	0	0	0	1	0
407	0	1	GA	0	0	0	1	0	0	0	0	11	0	2.3979	0	0	0	0	0	1
408	0	1	SA	0	0	1	0	0	0	0	0	5	0	1.60944	0	0	1	0	0	0
409	1	0	SA	0	0	1	0	0	0	1	0	21	0	3.04452	0	0	0	0	0	0
410	0	0	SA	0	0	1	1	0	0	0	0	12	0	2.48491	0	0	0	0	0	0
411	1	0	GA	0	0	0	1	0	0	0	0	8	0	2.07944	0	0	0	0	0	0
412	0	1	SA	0	0	1	0	0	0	1	0	15	0	2.70805	0	0	0	0	0	0
413	0	0	SA	0	0	1	1	0	0	0	0	10	0	2.30259	0	0	0	0	0	0
414	0	0	SA	0	0	1	0	0	0	1	0	15	0	2.70805	0	0	0	0	0	0
415	0	0	GA	0	0	0	0	1	0	0	0	40	0	3.68888	0	0	0	0	0	1
416	0	0	SA	0	0	1	1	0	0	1	0	15	0	2.70805	0	0	0	0	0	0
417	0	0	SA	0	0	1	0	0	0	0	0	15	1	2.70805	0	0	0	0	0	0
418	0	1	GA	0	0	0	0	0	0	0	0	8	0	2.07944	0	0	1	0	0	0
419	0	1	LMA	1	0	0	1	0	0	0	0	10	1	2.30259	0	0	0	0	0	0
420	1	0	GA	0	0	0	1	1	0	0	0	16	1	2.77259	1	0	0	0	0	0
421	0	1	SA	0	0	1	0	0	0	0	0	20	0	2.99573	0	1	0	0	0	0
422	1	0	SA	0	0	1	1	0	0	1	0	35	0	3.55535	0	0	0	0	0	0
423	1	0	GA+DL	0	1	0	0	1	1	0	1	30	0	3.4012	0	0	0	0	1	0
424	0	0	SA	0	0	1	0	0	0	1	0	20	0	2.99573	0	0	0	0	0	0
425	0	0	SA	0	0	1	0	0	0	1	0	12	0	2.48491	0	0	0	0	0	0
426	0	0	SA	0	0	1	0	0	0	0	0	23	0	3.13549	0	0	0	0	0	0
427	1	0	SA	0	0	1	0	0	0	0	0	15	0	2.70805	0	1	0	0	0	0
428	0	0	SA	0	0	1	1	0	0	0	0	10	0	2.30259	0	0	1	0	0	0
429	1	0	SA	0	0	1	1	1	0	0	0	15	0	2.70805	0	0	0	0	0	0
430	1	0	GA	0	0	0	0	0	0	0	0	5	0	1.60944	0	0	1	0	0	0
431	0	0	AB	0	0	1	0	0	0	0	0	10	0	2.30259	0	0	0	0	0	0
432	0	0	GA	0	0	0	1	1	0	0	0	5	0	1.60944	0	0	0	0	0	0
433	0	0	SA	0	0	1	0	0	0	1	0	10	0	2.30259	0	0	0	0	0	0
434	0	1	SA	0	0	1	0	0	0	1	0	7	0	1.94591	0	0	0	0	0	0
435	0	0	GA	0	0	0	0	0	0	0	0	7	0	1.94591	0	0	0	1	0	0
436	0	1	SA	0	0	1	0	0	0	0	0	5	0	1.60944	0	0	0	0	0	0
437	0	0	GA	0	0	0	1	1	0	0	0	12	0	2.48491	0	0	1	0	0	0
438	0	1	SA	0	0	1	0	0	0	1	0	12	0	2.48491	0	0	0	0	0	0
439	0	0	SA	0	0	1	1	0	0	0	0	12	1	2.48491	0	0	1	0	0	0
440	1	0	GA	0	0	0	0	0	0	0	0	10	0	2.30259	0	0	1	0	0	0
441	0	0	LMA	1	0	0	0	0	0	0	0	5	1	1.60944	0	0	0	0	0	1
442	0	0	SA	0	0	1	0	0	0	0	0	20	0	2.99573	0	0	1	0	0	0
443	0	0	GA	0	0	0	0	0	0	0	0	25	0	3.21888	0	0	0	0	0	0
444	0	0	GA	0	0	0	0	0	0	0	0	20	0	2.99573	0	0	1	0	0	0
445	0	0	GA	0	0	0	1	0	0	0	0	10	0	2.30259	0	0	0	1	0	0
446	0	1	GA	0	0	0	0	0	0	0	0	20	0	2.99573	0	0	0	0	0	1
447	0	0	SA	0	0	1	0	0	0	0	0	7	0	1.94591	0	0	0	0	0	0
448	0	1	GA	0	0	0	1	0	0	0	0	10	0	2.30259	0	0	0	0	0	1
449	0	1	GA	0	0	0	0	1	1	0	0	17	0	2.83321	0	0	0	0	0	1
450	0	1	SA	0	0	1	0	0	0	0	0	5	1	1.60944	0	1	0	0	0	0
451	0	1	GA	0	0	0	0	0	0	0	0	10	0	2.30259	0	0	1	0	0	0
452	1	0	GA	0	0	0	0	0	0	0	0	8	0	2.07944	0	0	0	0	0	0
453	0	1	GA	0	0	0	0	0	0	0	0	7	0	1.94591	0	0	1	0	0	0
454	0	1	GA	0	0	0	1	1	0	0	0	30	0	3.4012	0	0	0	0	0	1
455	0	0	GA	0	0	0	1	1	1	0	0	25	0	3.21888	0	0	0	0	0	0
456	0	1	GA	0	0	0	0	0	0	0	0	5	1	1.60944	0	0	0	1	0	0
457	0	0	GA	0	0	0	0	0	0	0	0	10	0	2.30259	0	0	1	0	0	0
458	0	1	GA	0	0	0	1	1	1	0	0	20	0	2.99573	0	0	1	0	0	0
459	1	0	AB	0	0	1	0	0	0	0	0	7	0	1.94591	0	0	0	0	0	0
460	1	0	GA	0	0	0	0	0	0	0	0	12	0	2.48491	0	0	1	0	0	0
461	0	0	SA	0	0	1	0	0	0	0	0	5	0	1.60944	0	1	0	0	0	0
462	1	0	GA	0	0	0	0	0	0	0	0	10	0	2.30259	0	0	1	0	0	0
463	0	0	GA	0	0	0	0	1	0	0	0	8	0	2.07944	0	0	0	0	0	0
464	1	0	GA	0	0	0	0	0	0	0	0	6	0	1.79176	0	0	0	0	0	1
465	1	0	GA	0	0	0	1	1	1	0	0	30	0	3.4012	0	0	0	0	0	1
466	0	0	GA	0	0	0	1	1	1	0	0	15	0	2.70805	0	0	0	0	0	1
467	0	1	GA	0	0	0	1	1	1	0	0	15	0	2.70805	0	0	0	0	0	1
468	1	0	GA	0	0	0	1	1	1	0	0	30	0	3.4012	0	1	0	0	0	0
469	0	0	GA	0	0	0	0	0	0	0	0	9	0	2.19722	0	0	1	0	0	0
470	0	1	GA	0	0	0	0	1	0	0	0	15	0	2.70805	0	0	0	0	0	1
471	1	0	GA	0	0	0	1	1	1	0	0	30	0	3.4012	0	0	1	0	0	0
472	0	0	GA	0	0	0	1	1	1	0	0	45	0	3.80666	0	0	1	0	0	0
473	1	0	GA	0	0	0	1	1	1	0	0	35	0	3.55535	0	0	0	0	0	1
474	1	0	SA	0	0	1	0	0	0	0	0	5	0	1.60944	0	1	0	0	0	0
475	1	0	GA	0	0	0	1	1	0	0	0	45	0	3.80666	0	0	0	0	0	0
476	0	1	SA	0	0	1	1	0	0	1	0	22	0	3.09104	0	0	0	0	0	0
477	0	1	GA	0	0	0	0	0	1	0	0	15	0	2.70805	0	0	0	0	0	0
478	0	1	GA	0	0	0	0	0	0	0	0	23	0	3.13549	0	0	1	0	0	0
479	0	0	GA	0	0	0	0	0	0	0	0	14	0	2.63906	0	0	1	0	0	0
480	1	0	GA+DL	0	1	0	0	1	1	0	1	25	0	3.21888	0	0	0	0	1	0
481	1	0	SA	0	0	1	0	0	0	0	0	8	0	2.07944	0	0	0	0	0	0
482	0	0	GA	0	0	0	1	1	1	0	0	28	0	3.3322	0	0	0	0	0	0
483	0	1	GA	0	0	0	1	1	1	0	0	27	0	3.29584	0	0	1	0	0	0
484	1	0	GA	0	0	0	1	0	0	0	0	13	1	2.56495	1	0	0	0	0	0
485	0	1	SA	0	0	1	0	0	0	0	0	18	0	2.89037	0	0	0	0	0	0
486	0	0	GA	0	0	0	0	1	0	0	0	25	0	3.21888	0	0	1	0	0	0
487	1	0	SA	0	0	1	1	0	0	0	0	10	1	2.30259	0	0	1	0	0	0
488	0	1	GA	0	0	0	0	0	0	0	0	8	1	2.07944	1	0	0	0	0	0
489	1	0	GA+DL	0	1	0	0	1	0	0	1	45	0	3.80666	0	0	0	0	1	0
490	0	1	GA	0	0	0	0	0	0	0	0	5	0	1.60944	0	0	0	1	0	0
491	1	0	GA	0	0	0	0	0	0	0	0	6	0	1.79176	0	0	0	1	0	0
492	0	1	SA	0	0	1	0	0	0	0	0	5	0	1.60944	0	1	0	0	0	0
493	0	0	GA	0	0	0	0	0	0	0	0	15	0	2.70805	0	0	1	0	0	0
494	0	1	GA+DL	0	1	0	0	1	1	0	1	33	0	3.49651	0	0	0	0	1	0
495	0	1	GA+DL	0	1	0	0	1	1	0	1	30	0	3.4012	0	0	0	0	1	0
496	0	1	SA	0	0	1	0	0	0	1	0	15	0	2.70805	0	0	0	0	0	0
497	1	0	GA	0	0	0	0	0	0	0	0	5	0	1.60944	0	0	0	1	0	0
498	0	1	AB	0	0	1	0	0	0	0	0	35	0	3.55535	0	0	0	0	0	1
499	1	0	GA	0	0	0	0	0	0	0	0	10	0	2.30259	0	0	1	0	0	0
500	0	0	GA	0	0	0	0	1	1	0	0	23	0	3.13549	0	0	0	0	0	1
501	0	0	GA	0	0	0	0	0	0	0	0	5	0	1.60944	0	0	1	0	0	0
502	0	1	SA	0	0	1	1	0	0	0	0	20	1	2.99573	1	0	0	0	0	0
503	1	0	LMA	1	0	0	0	0	0	0	0	5	0	1.60944	0	1	0	0	0	0
504	0	0	SA	0	0	1	0	0	1	1	0	25	0	3.21888	0	0	0	0	0	0
505	1	0	GA+DL	0	1	0	0	1	1	1	1	45	0	3.80666	0	0	0	0	1	0
506	0	1	GA	0	0	0	0	0	0	0	0	26	0	3.2581	1	0	0	0	0	0
507	1	0	GA	0	0	0	0	0	0	0	0	15	0	2.70805	0	0	0	0	0	0
508	1	0	GA	0	0	0	0	1	0	0	0	7	0	1.94591	0	0	0	0	0	0
509	0	0	GA	0	0	0	0	0	0	0	0	10	0	2.30259	1	0	0	0	0	0
510	0	1	GA	0	0	0	0	0	0	0	0	10	0	2.30259	0	0	1	0	0	0
511	0	0	GA	0	0	0	0	0	0	0	0	11	0	2.3979	0	0	1	0	0	0
512	0	1	GA	0	0	0	1	0	0	0	0	19	0	2.94444	0	0	0	0	0	1
513	0	1	GA	0	0	0	0	0	0	0	0	13	0	2.56495	0	0	0	0	0	0
514	0	0	SA	0	0	1	1	0	0	0	0	12	0	2.48491	0	0	1	0	0	0
515	0	0	SA	0	0	1	0	0	0	1	0	14	0	2.63906	0	0	0	0	0	0
516	0	0	GA	0	0	0	0	0	0	0	0	15	0	2.70805	0	0	1	0	0	0
517	0	1	SA	0	0	1	1	1	0	0	0	17	0	2.83321	0	0	0	0	0	0
518	0	1	GA+DL	0	1	0	0	1	1	0	1	20	0	2.99573	0	0	0	0	1	0
519	1	0	GA	0	0	0	0	0	0	0	0	20	0	2.99573	0	0	0	1	0	0
520	0	0	GA	0	0	0	1	0	0	0	0	15	0	2.70805	0	0	0	0	1	0
521	0	1	GA	0	0	0	0	0	0	0	0	10	0	2.30259	0	0	1	0	0	0
522	0	1	SA	0	0	1	0	0	0	1	0	10	0	2.30259	0	0	0	0	0	0
523	1	0	SA	0	0	1	1	0	0	0	0	5	0	1.60944	0	0	0	0	0	0
524	0	1	GA	0	0	0	1	1	0	0	0	10	0	2.30259	0	0	0	0	0	1
525	0	0	GA	0	0	0	0	0	0	0	0	8	0	2.07944	0	0	0	1	0	0
526	0	0	GA	0	0	0	0	1	0	0	0	5	0	1.60944	0	0	0	1	0	0
527	1	0	SA	0	0	1	0	0	0	0	0	20	0	2.99573	0	0	1	0	0	0
528	0	1	GA+DL	0	1	0	0	1	1	0	0	22	0	3.09104	0	0	0	0	1	0
529	0	0	GA	0	0	0	0	1	1	0	0	20	0	2.99573	0	0	0	1	0	0
530	1	0	GA	0	0	0	0	1	0	0	0	20	0	2.99573	0	0	0	0	1	0
531	0	0	GA	0	0	0	1	1	1	0	0	35	0	3.55535	0	1	0	0	0	0
532	0	0	GA	0	0	0	0	0	0	0	0	6	0	1.79176	0	0	0	1	0	0
533	0	1	SA	0	0	1	0	1	0	1	0	22	0	3.09104	0	0	0	0	0	0
534	0	1	GA	0	0	0	0	0	0	0	0	13	0	2.56495	0	0	1	0	0	0
535	0	0	GA	0	0	0	0	1	0	0	0	25	0	3.21888	0	0	0	0	0	1
536	0	0	SA	0	0	1	0	0	0	0	0	5	1	1.60944	0	1	0	0	0	0
537	0	1	GA	0	0	0	0	0	0	0	0	16	0	2.77259	0	0	1	0	0	0
538	0	0	GA	0	0	0	0	0	0	0	0	18	0	2.89037	0	0	1	0	0	0
539	1	0	GA	0	0	0	0	1	0	0	0	20	0	2.99573	0	0	0	0	0	0
540	1	0	GA	0	0	0	0	0	0	0	0	10	0	2.30259	0	0	0	0	0	1
541	0	0	GA	0	0	0	0	0	0	0	0	10	0	2.30259	0	0	0	0	0	0
542	0	1	GA	0	0	0	1	1	1	0	0	20	0	2.99573	0	0	0	1	0	0
543	1	0	GA	0	0	0	0	1	0	0	0	10	1	2.30259	0	0	0	0	0	0
544	0	1	GA	0	0	0	1	0	0	0	0	20	1	2.99573	1	0	0	0	0	0
545	0	0	GA+DL	0	1	0	1	1	1	0	1	20	0	2.99573	0	0	0	0	1	0
546	1	0	GA+DL	0	1	0	0	1	1	0	1	15	0	2.70805	0	0	0	0	1	0
547	0	0	SA	0	0	1	1	1	0	0	0	60	0	4.09434	0	0	0	0	0	0
548	0	1	GA	0	0	0	0	0	0	0	0	5	0	1.60944	0	0	0	1	0	0
549	0	0	SA	0	0	1	0	0	0	1	0	35	0	3.55535	0	0	0	0	0	0
550	1	0	GA	0	0	0	0	0	0	0	0	10	0	2.30259	0	0	1	0	0	0
551	1	0	SA	0	0	1	1	0	0	0	0	10	0	2.30259	0	0	0	0	0	0
552	0	0	GA	0	0	0	1	1	1	0	0	25	0	3.21888	0	0	0	1	0	0
553	0	0	GA	0	0	0	0	1	0	0	0	8	1	2.07944	0	0	0	1	0	0
554	0	1	GA	0	0	0	1	1	1	0	1	30	0	3.4012	0	0	0	0	0	1
555	1	0	AB	0	0	1	0	0	0	0	0	10	0	2.30259	0	0	0	0	0	0
556	0	1	GA	0	0	0	0	1	0	0	0	20	0	2.99573	0	0	0	0	0	1
557	0	1	GA	0	0	0	0	0	0	0	0	8	0	2.07944	0	0	0	0	0	1
558	0	1	GA	0	0	0	0	0	0	0	0	10	0	2.30259	0	0	0	0	0	1
559	0	0	GA	0	0	0	0	0	0	0	0	7	1	1.94591	0	0	1	0	0	0
560	0	0	GA	0	0	0	1	1	1	0	0	14	0	2.63906	0	0	0	1	0	0
561	0	0	GA	0	0	0	0	0	0	0	0	5	0	1.60944	0	0	0	1	0	0
562	1	0	GA	0	0	0	0	1	0	0	1	30	0	3.4012	0	0	0	0	1	0
563	0	0	GA	0	0	0	0	1	1	0	0	20	0	2.99573	0	0	1	0	0	0
564	1	0	GA	0	0	0	1	1	0	0	0	21	0	3.04452	1	0	0	0	0	0
565	0	1	GA	0	0	0	1	0	0	0	0	7	0	1.94591	0	0	0	0	0	1
566	0	0	GA	0	0	0	0	0	0	0	0	15	0	2.70805	0	0	1	0	0	0
567	0	1	SA	0	0	1	0	0	0	1	0	18	0	2.89037	0	0	0	0	0	0
568	0	0	GA	0	0	0	1	1	1	0	0	25	0	3.21888	0	0	0	0	0	0
569	0	1	GA	0	0	0	0	0	0	0	0	10	0	2.30259	0	0	1	0	0	0
570	1	0	SA	0	0	1	0	1	0	0	0	23	0	3.13549	0	0	0	0	0	0
571	0	1	GA+DL	0	1	0	0	1	1	0	1	15	0	2.70805	0	0	0	0	1	0
572	0	1	GA	0	0	0	0	0	0	0	0	10	0	2.30259	0	0	0	0	0	0
573	0	1	GA	0	0	0	0	0	0	0	0	13	0	2.56495	0	0	1	0	0	0
574	0	0	GA	0	0	0	1	1	1	1	0	40	1	3.68888	0	0	1	0	0	0
575	0	1	SA	0	0	1	0	0	0	1	0	14	0	2.63906	0	0	0	0	0	0
576	0	1	GA	0	0	0	0	0	0	0	0	10	0	2.30259	0	0	0	0	0	1
577	0	1	GA	0	0	0	0	0	0	0	0	17	0	2.83321	0	0	0	0	0	0
578	0	0	SA	0	0	1	1	0	0	0	0	20	0	2.99573	1	0	0	0	0	0
579	1	0	GA	0	0	0	0	1	0	0	0	35	0	3.55535	0	0	0	0	0	0
580	0	1	GA	0	0	0	0	1	0	0	0	19	0	2.94444	0	0	0	0	0	1
581	0	0	GA	0	0	0	0	0	0	0	0	9	0	2.19722	0	0	0	0	0	0
582	0	0	GA	0	0	0	1	1	1	0	0	15	0	2.70805	0	0	0	0	0	0
583	1	0	GA	0	0	0	0	0	0	0	0	12	1	2.48491	0	0	0	0	0	1
584	0	0	GA	0	0	0	0	0	0	0	0	5	0	1.60944	1	0	0	0	0	0
585	0	1	GA	0	0	0	0	0	0	0	0	15	1	2.70805	1	0	0	0	0	0
586	0	1	LMA	1	0	0	1	0	0	0	0	5	0	1.60944	0	1	0	0	0	0
587	0	1	GA	0	0	0	0	1	0	0	0	15	0	2.70805	0	0	0	1	0	0
588	0	1	GA	0	0	0	0	1	0	0	0	10	0	2.30259	0	0	0	0	0	1
589	0	1	GA	0	0	0	0	1	1	0	0	10	0	2.30259	0	0	1	0	0	0
590	0	0	GA	0	0	0	1	0	0	0	0	15	0	2.70805	1	0	0	0	0	0
591	1	0	GA	0	0	0	0	0	0	0	0	15	0	2.70805	0	0	0	0	0	0
592	0	0	GA	0	0	0	0	0	0	0	0	10	0	2.30259	0	0	0	0	0	0
593	0	1	GA	0	0	0	1	1	0	0	0	15	0	2.70805	0	0	0	0	0	1
594	1	0	GA	0	0	0	0	0	0	0	0	5	1	1.60944	1	0	0	0	0	0
595	1	0	GA+DL	0	1	0	0	1	1	0	1	60	0	4.09434	0	0	0	0	1	0
596	1	0	SA	0	0	1	1	0	0	0	0	10	0	2.30259	0	1	0	0	0	0
597	1	0	GA	0	0	0	0	1	1	0	0	25	0	3.21888	0	0	0	0	0	0
598	0	1	GA	0	0	0	1	1	0	0	0	20	0	2.99573	0	0	0	0	0	1
599	0	1	GA+DL	0	1	0	1	1	1	0	1	23	0	3.13549	0	0	0	0	1	0
600	0	1	GA+DL	0	1	0	1	1	1	0	1	23	0	3.13549	0	0	0	0	1	0
601	0	1	GA	0	0	0	0	0	0	0	0	8	0	2.07944	0	0	0	0	0	0
602	1	0	GA	0	0	0	1	1	1	0	0	30	0	3.4012	0	0	0	0	0	0
603	1	0	GA+DL	0	1	0	0	1	1	0	1	25	0	3.21888	0	0	0	0	1	0
604	0	1	GA	0	0	0	1	1	1	0	0	35	0	3.55535	0	0	0	0	0	1
605	0	0	SA	0	0	1	0	0	0	1	0	22	0	3.09104	0	0	0	0	0	0
606	0	1	GA	0	0	0	1	1	1	0	0	10	0	2.30259	0	0	0	0	0	0
607	1	0	GA	0	0	0	1	1	1	0	0	19	0	2.94444	0	0	0	1	0	0
608	0	1	SA	0	0	1	0	0	0	1	0	15	0	2.70805	0	0	0	0	0	0
609	1	0	GA	0	0	0	1	1	1	0	0	55	0	4.00733	0	0	0	0	0	0
610	0	1	GA	0	0	0	0	1	1	0	0	65	0	4.17439	0	0	0	0	0	0
611	0	0	GA	0	0	0	1	1	0	0	0	30	0	3.4012	0	0	1	0	0	0
612	0	0	GA	0	0	0	0	1	0	0	0	30	0	3.4012	0	0	0	0	0	1
613	0	1	GA	0	0	0	0	1	0	0	0	20	0	2.99573	0	0	0	0	0	1
614	1	0	GA	0	0	0	0	0	0	0	0	10	0	2.30259	0	0	1	0	0	0
615	0	0	GA	0	0	0	0	0	0	0	0	6	0	1.79176	0	0	0	0	0	0
616	0	0	GA	0	0	0	0	1	1	0	0	18	0	2.89037	0	0	0	0	0	0
617	1	0	GA	0	0	0	0	1	0	0	0	10	0	2.30259	0	0	0	0	0	0
618	0	1	GA	0	0	0	0	0	0	0	0	10	0	2.30259	0	0	1	0	0	0
619	0	0	GA	0	0	0	0	1	1	0	0	25	0	3.21888	0	0	0	0	0	1
620	0	1	GA	0	0	0	0	0	0	0	0	10	0	2.30259	0	0	0	0	0	1
621	1	0	GA	0	0	0	1	0	0	0	0	40	0	3.68888	0	0	1	0	0	0
622	0	1	SA	0	0	1	1	0	0	0	0	20	0	2.99573	0	0	0	0	0	0
623	1	0	GA	0	0	0	0	1	0	0	0	20	0	2.99573	0	0	0	0	0	0
624	0	0	GA	0	0	0	0	1	1	0	0	13	0	2.56495	0	0	1	0	0	0
625	0	0	GA	0	0	0	0	0	0	0	0	8	0	2.07944	1	0	0	0	0	0
626	0	0	GA	0	0	0	1	1	0	0	0	10	0	2.30259	0	0	1	0	0	0
627	1	0	GA	0	0	0	0	1	1	0	0	30	0	3.4012	0	0	0	0	0	0
628	1	0	GA	0	0	0	1	1	1	0	0	15	0	2.70805	0	0	0	0	0	0
629	1	0	GA	0	0	0	0	1	1	0	0	22	0	3.09104	0	0	0	0	0	0
630	0	1	GA	0	0	0	0	0	0	0	0	13	0	2.56495	0	0	0	0	0	1
631	0	0	GA	0	0	0	0	1	1	0	0	15	0	2.70805	0	0	1	0	0	0
632	0	1	GA	0	0	0	0	0	0	0	0	15	0	2.70805	0	0	0	0	0	1
633	1	0	GA	0	0	0	0	1	0	0	0	12	0	2.48491	0	0	0	1	0	0
634	0	0	GA	0	0	0	1	1	1	0	0	20	0	2.99573	0	0	0	1	0	0
635	0	0	GA	0	0	0	0	1	0	0	0	20	0	2.99573	0	0	0	0	0	0
636	1	0	GA	0	0	0	0	0	0	0	0	28	0	3.3322	0	0	1	0	0	0
637	0	0	GA+DL	0	1	0	1	1	1	0	1	25	0	3.21888	0	0	0	0	1	0
638	0	1	SA	0	0	1	0	0	0	0	0	10	0	2.30259	0	1	0	0	0	0
639	1	0	GA	0	0	0	1	1	0	0	0	15	1	2.70805	0	0	0	1	0	0
640	0	0	GA	0	0	0	0	0	0	0	0	10	0	2.30259	0	0	1	0	0	0
641	0	0	SA	0	0	1	0	0	0	0	0	22	0	3.09104	0	0	1	0	0	0
642	1	0	SA	0	0	1	0	0	0	1	0	18	0	2.89037	0	0	0	0	0	0
643	0	0	SA	0	0	1	0	0	1	1	0	26	0	3.2581	0	0	0	0	0	0
644	0	1	GA	0	0	0	0	0	0	0	0	10	0	2.30259	0	0	1	0	0	0
645	0	1	GA	0	0	0	0	1	1	0	0	13	0	2.56495	0	0	0	0	0	0
646	0	1	GA+DL	0	1	0	0	1	1	0	1	25	0	3.21888	0	0	0	0	1	0
647	0	1	GA	0	0	0	0	0	0	0	0	10	0	2.30259	0	0	1	0	0	0
648	1	0	GA	0	0	0	0	1	0	0	0	30	0	3.4012	0	0	0	0	0	0
649	1	0	GA	0	0	0	0	1	1	0	0	40	0	3.68888	0	0	1	0	0	0
650	0	0	GA	0	0	0	0	0	0	0	0	10	1	2.30259	0	0	0	1	0	0
651	1	0	GA	0	0	0	0	0	0	0	0	25	0	3.21888	0	0	1	0	0	0
652	0	1	GA	0	0	0	0	0	0	0	0	16	0	2.77259	0	0	1	0	0	0
653	1	0	GA	0	0	0	0	0	0	0	0	9	0	2.19722	0	0	1	0	0	0
654	1	0	SA	0	0	1	1	1	0	1	0	43	0	3.7612	0	0	0	0	0	0
655	1	0	GA+DL	0	1	0	0	1	1	0	1	35	0	3.55535	0	0	0	0	1	0
656	0	1	GA	0	0	0	0	0	0	0	0	44	0	3.78419	0	0	1	0	0	0
657	0	1	LMA	1	0	0	0	0	0	0	0	5	1	1.60944	0	0	0	0	0	0
658	0	0	GA	0	0	0	0	1	0	0	0	15	0	2.70805	0	0	0	0	0	1
659	0	1	GA	0	0	0	0	0	0	0	0	15	0	2.70805	0	0	1	0	0	0
660	0	0	GA	0	0	0	0	0	0	0	0	5	0	1.60944	0	0	1	0	0	0
661	0	1	GA	0	0	0	1	1	0	0	0	45	0	3.80666	0	0	0	1	0	0
662	1	0	GA	0	0	0	1	1	0	0	0	15	0	2.70805	0	1	0	0	0	0
663	1	0	GA	0	0	0	0	1	0	0	0	35	0	3.55535	0	0	1	0	0	0
664	1	0	GA+DL	0	1	0	0	1	1	0	1	63	0	4.14313	0	0	0	0	1	0
665	0	0	GA+DL	0	1	0	0	1	1	0	1	15	0	2.70805	0	0	0	0	1	0
666	0	0	GA	0	0	0	0	0	0	0	0	10	0	2.30259	0	0	1	0	0	0
667	0	0	GA	0	0	0	0	1	0	0	0	35	0	3.55535	0	0	0	0	0	0
668	0	0	GA	0	0	0	0	1	0	0	0	10	0	2.30259	0	0	0	0	0	0
669	0	1	SA	0	0	1	0	1	0	1	0	17	0	2.83321	0	0	0	0	0	0
670	0	0	GA	0	0	0	0	0	0	0	0	5	0	1.60944	0	0	1	0	0	0
671	0	1	GA	0	0	0	1	1	0	1	0	15	0	2.70805	0	0	0	0	0	0
672	0	1	GA	0	0	0	0	1	0	0	0	10	0	2.30259	0	0	0	0	0	0
673	0	1	GA	0	0	0	0	1	0	0	0	15	0	2.70805	0	0	0	0	0	1
674	0	1	GA	0	0	0	0	0	0	0	0	9	0	2.19722	0	0	1	0	0	0
675	0	1	GA	0	0	0	0	0	1	0	0	20	0	2.99573	0	0	0	0	0	1
676	0	0	GA+DL	0	1	0	1	1	1	0	1	27	0	3.29584	0	0	0	0	1	0
677	0	1	GA	0	0	0	1	0	0	0	0	9	0	2.19722	0	0	1	0	0	0
678	0	1	GA	0	0	0	0	0	0	0	0	10	0	2.30259	0	0	1	0	0	0
679	1	0	GA	0	0	0	0	1	1	0	0	47	0	3.85015	0	0	1	0	0	0
680	0	1	GA	0	0	0	0	1	1	0	0	20	0	2.99573	0	0	0	1	0	0
681	0	0	GA	0	0	0	0	1	0	0	0	10	0	2.30259	0	0	0	0	0	0
682	1	0	GA	0	0	0	1	1	1	0	0	10	1	2.30259	0	0	0	0	0	0
683	0	0	GA	0	0	0	0	1	1	0	0	22	0	3.09104	0	0	1	0	0	0
684	0	0	GA	0	0	0	1	1	1	0	0	35	0	3.55535	0	0	0	0	0	0
685	0	0	GA	0	0	0	0	1	1	0	0	13	0	2.56495	0	0	1	0	0	0
686	0	1	GA	0	0	0	1	1	1	0	0	5	1	1.60944	0	0	0	0	0	0
687	0	1	GA	0	0	0	0	1	1	0	0	35	0	3.55535	0	0	0	0	0	1
688	0	0	GA+DL	0	1	0	0	1	1	0	1	30	0	3.4012	0	0	0	0	1	0
689	1	0	GA	0	0	0	1	1	1	0	0	25	0	3.21888	0	0	0	1	0	0
690	1	0	GA	0	0	0	0	0	0	0	0	12	0	2.48491	1	0	0	0	0	0
691	0	0	GA	0	0	0	0	1	1	0	1	25	0	3.21888	0	0	0	0	0	1
692	0	1	GA	0	0	0	1	1	1	0	0	13	0	2.56495	0	0	0	0	0	0
693	0	0	GA+DL	0	1	0	0	1	1	0	1	15	0	2.70805	0	0	0	0	1	0
694	0	0	GA	0	0	0	1	1	1	0	0	15	0	2.70805	0	0	0	1	0	0
695	0	0	GA	0	0	0	0	0	0	0	0	15	0	2.70805	0	0	1	0	0	0
696	1	0	GA	0	0	0	0	1	0	0	0	18	0	2.89037	0	0	0	1	0	0
697	1	0	GA	0	0	0	1	1	1	0	0	25	0	3.21888	1	0	0	0	0	0
698	1	0	GA	0	0	0	0	1	0	0	0	30	0	3.4012	0	0	0	0	0	0
699	0	0	GA	0	0	0	0	0	0	0	0	15	1	2.70805	0	0	0	0	0	0
700	0	1	GA	0	0	0	1	0	0	0	0	5	0	1.60944	1	0	0	0	0	0
701	1	0	GA	0	0	0	1	1	1	0	0	15	0	2.70805	0	0	0	0	0	0
702	0	1	GA	0	0	0	0	1	1	0	0	20	0	2.99573	0	0	1	0	0	0
703	0	1	GA	0	0	0	0	0	0	0	0	15	0	2.70805	0	0	1	0	0	0
704	0	1	GA	0	0	0	1	1	1	0	0	27	0	3.29584	0	0	0	0	0	0
705	0	1	GA	0	0	0	1	1	1	0	1	33	0	3.49651	0	0	0	0	0	1
706	0	0	GA	0	0	0	0	1	0	0	0	13	0	2.56495	0	0	0	1	0	0
707	0	0	GA	0	0	0	1	1	1	0	0	18	1	2.89037	0	0	0	1	0	0
708	0	0	GA+DL	0	1	0	0	1	1	0	1	25	0	3.21888	0	0	0	0	1	0
709	0	0	GA	0	0	0	0	0	0	1	0	14	0	2.63906	0	0	0	1	0	0
710	0	0	GA	0	0	0	0	0	0	0	0	25	0	3.21888	1	0	0	0	0	0
711	0	0	GA	0	0	0	0	0	0	0	0	10	0	2.30259	0	0	0	1	0	0
712	0	0	GA	0	0	0	0	0	0	0	0	15	0	2.70805	0	0	1	0	0	0
713	0	1	GA	0	0	0	0	0	0	0	0	5	0	1.60944	0	0	0	1	0	0
714	0	1	GA	0	0	0	0	1	0	0	0	15	0	2.70805	0	0	0	0	0	1
715	1	0	GA	0	0	0	0	1	0	0	0	20	0	2.99573	0	0	0	0	0	1
716	1	0	GA	0	0	0	0	1	0	0	0	18	0	2.89037	0	0	0	0	0	1
717	0	0	GA	0	0	0	1	1	1	0	0	10	0	2.30259	0	0	0	1	0	0
718	1	0	GA+DL	0	1	0	0	1	1	0	1	30	0	3.4012	0	0	0	0	1	0
719	0	1	GA	0	0	0	0	0	0	0	0	15	0	2.70805	1	0	0	0	0	0
720	1	0	GA	0	0	0	0	0	0	0	0	7	0	1.94591	0	0	1	0	0	0
721	1	0	GA	0	0	0	0	0	0	0	0	6	1	1.79176	0	0	1	0	0	0
722	1	0	GA	0	0	0	1	1	0	0	0	24	0	3.17805	0	0	0	0	0	0
723	1	0	GA	0	0	0	0	1	0	0	0	5	0	1.60944	0	0	0	1	0	0
724	0	1	GA	0	0	0	0	1	1	0	0	15	0	2.70805	0	0	0	1	0	0
725	0	0	GA	0	0	0	0	0	0	0	0	5	0	1.60944	0	0	0	1	0	0
726	0	0	SA	0	0	1	1	1	1	1	0	25	0	3.21888	0	0	0	0	0	0
727	0	1	GA	0	0	0	0	1	0	0	0	20	0	2.99573	0	0	0	1	0	0
728	0	0	GA	0	0	0	1	0	0	0	0	19	0	2.94444	0	0	0	1	0	0
729	0	0	SA	0	0	1	0	0	0	0	0	5	0	1.60944	0	0	1	0	0	0
730	0	1	GA	0	0	0	0	0	0	0	0	12	1	2.48491	1	0	0	0	0	0
731	0	1	GA	0	0	0	1	1	1	0	0	45	0	3.80666	0	0	0	0	0	1
732	1	0	GA	0	0	0	0	1	1	0	0	15	0	2.70805	0	0	1	0	0	0
733	0	1	GA+DL	0	1	0	0	1	1	0	0	20	0	2.99573	0	0	0	0	1	0
734	0	1	GA	0	0	0	0	0	0	0	0	10	0	2.30259	0	0	1	0	0	0
735	0	0	GA	0	0	0	0	1	0	0	0	15	0	2.70805	0	0	0	0	0	1
736	0	1	GA+DL	0	1	0	0	1	1	1	1	47	0	3.85015	0	0	0	0	1	0
737	0	1	SA	0	0	1	0	0	0	0	0	12	0	2.48491	0	1	0	0	0	0
738	0	1	GA	0	0	0	0	0	0	0	0	10	0	2.30259	0	0	1	0	0	0
739	0	0	GA+DL	0	1	0	0	1	1	1	1	30	0	3.4012	0	0	0	0	1	0
740	0	1	GA	0	0	0	0	0	0	0	0	5	0	1.60944	0	0	1	0	0	0
741	0	0	GA	0	0	0	0	1	0	0	0	25	0	3.21888	0	0	0	0	0	1
742	0	1	GA	0	0	0	1	1	1	0	1	20	0	2.99573	0	0	0	0	1	0
743	0	0	GA	0	0	0	1	1	1	0	0	6	1	1.79176	0	0	0	1	0	0
744	0	1	GA	0	0	0	0	0	0	0	0	5	0	1.60944	0	0	1	0	0	0
745	0	1	GA	0	0	0	0	1	1	0	0	30	0	3.4012	0	0	1	0	0	0
746	0	0	GA	0	0	0	0	0	0	0	0	10	1	2.30259	0	0	1	0	0	0
747	0	0	GA	0	0	0	0	1	1	0	0	19	0	2.94444	0	0	0	1	0	0
748	0	0	GA	0	0	0	1	1	1	0	0	20	0	2.99573	0	0	0	0	0	0
749	0	0	GA	0	0	0	0	0	0	0	0	10	0	2.30259	0	0	1	0	0	0
750	0	0	GA	0	0	0	0	1	1	0	0	15	0	2.70805	0	0	1	0	0	0
751	1	0	GA	0	0	0	0	1	1	0	0	25	0	3.21888	0	0	1	0	0	0
752	0	0	GA	0	0	0	1	1	1	0	0	5	0	1.60944	0	0	0	1	0	0
753	0	0	GA	0	0	0	1	1	1	1	0	38	0	3.63759	0	0	1	0	0	0
754	0	0	GA	0	0	0	0	1	1	0	0	35	0	3.55535	0	0	0	0	0	0
755	0	0	GA+DL	0	1	0	0	1	1	0	1	18	0	2.89037	0	0	0	0	1	0
756	0	0	GA	0	0	0	0	0	0	0	0	10	0	2.30259	1	0	0	0	0	0
757	0	1	GA	0	0	0	0	1	1	0	0	25	0	3.21888	0	0	0	0	0	0
758	0	0	GA	0	0	0	1	1	1	0	0	25	0	3.21888	0	0	0	0	0	1
759	0	1	GA	0	0	0	0	1	1	0	0	29	0	3.3673	0	0	1	0	0	0
760	0	1	GA+DL	0	1	0	1	1	1	0	1	20	0	2.99573	0	0	0	0	1	0
761	0	0	GA+DL	0	1	0	0	1	1	0	1	35	0	3.55535	0	0	0	0	1	0
762	0	0	GA+DL	0	1	0	1	1	1	0	1	25	0	3.21888	0	0	0	0	1	0
763	0	0	GA	0	0	0	0	0	0	0	0	15	0	2.70805	0	0	0	0	0	0
764	0	0	GA	0	0	0	0	1	0	0	0	19	0	2.94444	0	0	0	0	0	0
765	0	0	SA	0	0	1	0	0	1	1	0	65	0	4.17439	0	0	0	0	0	0
766	0	0	GA	0	0	0	0	1	1	0	0	35	0	3.55535	0	0	1	0	0	0
767	1	0	GA	0	0	0	0	1	0	0	0	5	0	1.60944	0	0	0	1	0	0
768	0	1	GA	0	0	0	1	1	1	0	0	18	0	2.89037	0	0	0	0	0	0
769	1	0	GA+DL	0	1	0	0	1	1	0	1	13	0	2.56495	0	0	0	0	1	0
770	0	1	GA	0	0	0	0	1	0	0	1	15	0	2.70805	0	0	0	0	0	1
771	0	1	GA	0	0	0	1	1	1	0	0	20	0	2.99573	0	0	0	0	0	0
772	1	0	GA	0	0	0	1	1	0	0	0	18	0	2.89037	0	0	0	0	0	0
773	0	1	GA	0	0	0	0	0	0	0	0	8	0	2.07944	0	0	0	1	0	0
774	1	0	GA	0	0	0	0	1	0	0	0	20	0	2.99573	1	0	0	0	0	0
775	0	0	GA+DL	0	1	0	1	1	1	0	1	52	0	3.95124	0	0	0	0	1	0
776	0	1	GA	0	0	0	1	0	0	0	0	20	1	2.99573	1	0	0	0	0	0
777	0	0	GA	0	0	0	0	1	1	0	0	12	0	2.48491	0	1	0	0	0	0
778	1	0	GA+DL	0	1	0	0	1	1	0	1	25	0	3.21888	0	0	0	0	1	0
779	0	0	GA	0	0	0	0	0	0	0	0	10	0	2.30259	0	0	1	0	0	0
780	0	1	GA	0	0	0	0	0	0	0	0	12	0	2.48491	0	0	1	0	0	0
781	0	1	GA	0	0	0	0	0	0	0	0	5	0	1.60944	0	0	0	0	0	1
782	1	0	GA+DL	0	1	0	1	1	1	0	1	30	0	3.4012	0	0	0	0	1	0
783	0	0	GA	0	0	0	0	0	0	0	0	13	0	2.56495	0	0	1	0	0	0
784	0	1	GA	0	0	0	1	1	0	0	0	25	0	3.21888	0	0	0	0	0	1
785	0	0	GA	0	0	0	0	0	0	0	0	25	0	3.21888	0	0	1	0	0	0
786	0	1	GA	0	0	0	1	1	0	0	0	14	0	2.63906	0	0	0	1	0	0
787	0	0	SA	0	0	1	0	1	0	1	0	25	0	3.21888	0	0	0	0	0	0
788	1	0	GA	0	0	0	1	1	1	0	0	45	0	3.80666	0	0	0	0	0	0
789	0	0	GA	0	0	0	0	1	0	0	0	7	0	1.94591	0	0	0	1	0	0
790	0	0	GA	0	0	0	0	1	1	0	0	25	0	3.21888	0	0	0	0	0	1
791	1	0	GA	0	0	0	1	1	1	0	1	30	0	3.4012	0	0	0	0	0	1
792	0	0	GA	0	0	0	1	1	1	0	0	32	0	3.46574	0	0	0	0	0	0
793	1	0	GA	0	0	0	0	1	1	0	0	35	0	3.55535	0	0	1	0	0	0
794	1	0	GA	0	0	0	1	1	1	0	0	20	0	2.99573	0	0	0	0	0	0
795	0	1	GA	0	0	0	0	1	1	0	0	20	0	2.99573	0	0	0	0	0	0
796	0	1	GA	0	0	0	0	1	0	0	0	17	0	2.83321	0	0	0	0	0	0
797	1	0	GA	0	0	0	0	1	0	0	1	20	0	2.99573	0	0	0	0	0	1
798	0	0	SA	0	0	1	0	0	0	0	0	10	0	2.30259	0	0	0	0	0	0
799	0	1	GA	0	0	0	0	0	0	0	0	20	0	2.99573	0	0	0	0	0	0
800	1	0	GA	0	0	0	0	1	1	0	0	25	0	3.21888	0	0	1	0	0	0
801	0	0	GA+DL	0	1	0	0	1	1	0	1	20	0	2.99573	0	0	0	0	1	0
802	0	0	GA+DL	0	1	0	1	1	1	0	1	35	0	3.55535	0	0	0	0	1	0
803	1	0	GA	0	0	0	0	1	1	0	0	25	0	3.21888	0	0	0	0	0	0
804	0	1	GA	0	0	0	0	0	0	0	0	15	0	2.70805	0	0	1	0	0	0
805	0	0	GA	0	0	0	0	1	1	0	0	20	0	2.99573	0	0	0	0	0	1
806	0	1	GA	0	0	0	0	1	0	0	0	20	0	2.99573	0	0	0	0	0	1
807	0	0	GA	0	0	0	0	1	1	0	0	20	0	2.99573	0	0	0	0	0	0
808	0	1	GA	0	0	0	0	1	0	0	0	20	0	2.99573	0	0	0	0	0	1
809	0	0	GA	0	0	0	0	1	0	0	0	14	0	2.63906	0	0	0	1	0	0
810	0	1	GA	0	0	0	1	1	1	1	0	10	1	2.30259	0	0	0	1	0	0
811	0	0	GA	0	0	0	0	0	0	0	0	27	0	3.29584	0	0	1	0	0	0
812	0	1	GA	0	0	0	0	1	0	0	0	10	1	2.30259	0	0	0	1	0	0
813	1	0	GA	0	0	0	1	1	0	0	0	20	0	2.99573	0	0	0	1	0	0
814	0	1	GA	0	0	0	0	1	1	0	0	25	0	3.21888	0	0	0	0	0	0
815	1	0	GA+DL	0	1	0	0	1	1	0	1	45	0	3.80666	0	0	0	0	1	0
816	0	0	GA	0	0	0	1	1	1	0	0	18	0	2.89037	0	1	0	0	0	0
817	1	0	GA	0	0	0	0	1	0	0	0	5	1	1.60944	0	1	0	0	0	0
818	0	0	GA+DL	0	1	0	1	1	1	1	1	25	0	3.21888	0	0	0	0	1	0
819	0	1	GA	0	0	0	0	1	1	0	0	25	0	3.21888	0	0	0	0	0	0
820	0	0	GA+DL	0	1	0	1	1	1	0	1	30	0	3.4012	0	0	0	0	1	0
821	0	1	GA	0	0	0	0	1	1	0	0	25	1	3.21888	0	0	0	0	0	1
822	0	1	GA	0	0	0	1	0	0	0	0	25	0	3.21888	0	0	0	0	0	1
823	0	0	GA	0	0	0	0	1	1	0	0	25	0	3.21888	0	0	0	0	0	1
824	0	0	GA	0	0	0	1	1	1	0	0	15	0	2.70805	0	0	0	0	0	0
825	0	1	GA	0	0	0	1	1	0	0	0	20	0	2.99573	0	0	1	0	0	0
826	0	0	GA	0	0	0	0	1	1	0	0	22	0	3.09104	0	0	1	0	0	0
827	0	0	GA+DL	0	1	0	1	1	1	0	1	46	0	3.82864	0	0	0	0	1	0
828	0	1	GA	0	0	0	1	1	1	0	0	20	0	2.99573	0	0	0	1	0	0
829	0	1	GA	0	0	0	0	1	1	0	0	25	0	3.21888	0	0	0	0	0	0
830	0	0	GA	0	0	0	0	1	1	0	0	30	0	3.4012	0	0	0	0	0	0
831	0	1	GA	0	0	0	0	1	1	0	0	10	0	2.30259	0	0	0	0	0	1
832	1	0	GA	0	0	0	1	1	1	0	0	25	0	3.21888	0	0	0	0	0	0
833	0	0	GA+DL	0	1	0	0	1	1	0	1	23	0	3.13549	0	0	0	0	1	0
834	0	1	GA	0	0	0	1	1	1	0	0	10	0	2.30259	0	0	0	1	0	0
835	1	0	GA+DL	0	1	0	0	1	1	0	1	25	0	3.21888	0	0	0	0	1	0
836	1	0	SA	0	0	1	0	0	0	0	0	15	0	2.70805	0	1	0	0	0	0
837	0	0	GA	0	0	0	1	1	1	0	0	30	0	3.4012	0	0	0	0	0	0
838	0	1	GA	0	0	0	0	1	0	0	0	10	1	2.30259	0	0	0	0	0	0
839	1	0	GA	0	0	0	0	1	1	0	0	25	0	3.21888	0	0	0	0	0	1
840	1	0	GA+DL	0	1	0	0	1	1	0	1	20	0	2.99573	0	0	0	0	1	0
841	0	0	GA	0	0	0	1	1	1	0	0	25	0	3.21888	0	0	0	0	0	0
842	0	0	GA	0	0	0	0	1	1	0	0	28	0	3.3322	0	0	0	0	0	1
843	0	0	GA	0	0	0	0	1	0	0	1	15	0	2.70805	0	0	0	0	0	1
844	0	0	GA	0	0	0	1	1	0	0	0	15	0	2.70805	0	0	0	0	0	1
845	0	0	GA	0	0	0	0	1	1	0	0	30	0	3.4012	0	0	0	0	0	1
846	1	0	GA	0	0	0	0	0	0	0	0	15	0	2.70805	0	0	1	0	0	0
847	0	0	GA	0	0	0	0	1	0	0	0	10	0	2.30259	0	1	0	0	0	0
848	0	0	GA	0	0	0	0	0	0	0	0	5	0	1.60944	0	0	0	1	0	0
849	0	0	GA	0	0	0	0	1	0	0	0	5	0	1.60944	0	0	0	1	0	0
850	0	0	SA	0	0	1	1	0	0	1	0	15	0	2.70805	0	0	0	0	0	0
851	0	0	GA	0	0	0	0	1	1	0	0	22	0	3.09104	0	0	0	0	0	0
852	0	1	GA+DL	0	1	0	1	1	1	0	1	45	0	3.80666	0	0	0	0	1	0
853	0	1	GA	0	0	0	0	0	0	0	0	10	0	2.30259	0	0	1	0	0	0
854	1	0	GA+DL	0	1	0	0	1	1	0	1	25	0	3.21888	0	0	0	0	1	0
855	0	0	GA	0	0	0	0	1	1	0	0	30	0	3.4012	0	0	0	0	0	1
856	1	0	SA	0	0	1	0	0	0	0	0	20	0	2.99573	0	0	1	0	0	0
857	0	0	GA	0	0	0	1	1	1	0	0	38	0	3.63759	0	0	0	1	0	0
858	0	0	GA	0	0	0	0	0	0	0	0	9	1	2.19722	0	0	1	0	0	0
859	0	1	GA	0	0	0	0	1	1	0	0	20	0	2.99573	0	0	1	0	0	0
860	0	0	GA	0	0	0	1	1	1	0	0	35	0	3.55535	0	0	1	0	0	0
861	0	0	GA	0	0	0	0	1	1	0	0	29	1	3.3673	0	0	0	0	0	0
862	0	0	GA	0	0	0	0	1	1	0	0	25	0	3.21888	0	0	0	0	0	1
863	0	0	GA	0	0	0	0	0	0	1	0	10	0	2.30259	0	0	0	1	0	0
864	0	1	GA	0	0	0	0	0	0	0	0	15	0	2.70805	1	0	0	0	0	0
865	1	0	GA	0	0	0	0	1	1	0	0	20	0	2.99573	0	1	0	0	0	0
866	0	1	GA	0	0	0	1	1	1	1	0	20	0	2.99573	0	0	1	0	0	0
867	1	0	GA	0	0	0	0	1	1	0	0	25	0	3.21888	0	0	1	0	0	0
868	1	0	GA	0	0	0	0	1	1	0	0	25	0	3.21888	0	0	0	0	1	0
869	0	0	GA	0	0	0	1	1	1	0	0	25	0	3.21888	0	0	1	0	0	0
870	0	0	GA	0	0	0	1	1	1	0	0	20	0	2.99573	0	0	0	0	0	0
871	0	0	GA	0	0	0	1	1	0	0	0	10	0	2.30259	0	0	1	0	0	0
872	0	0	GA	0	0	0	1	1	1	0	0	30	0	3.4012	0	0	1	0	0	0
873	0	0	GA+DL	0	1	0	0	1	1	0	1	17	0	2.83321	0	0	0	0	1	0
874	1	0	GA	0	0	0	1	1	1	0	0	35	0	3.55535	0	1	0	0	0	0
875	0	1	GA	0	0	0	1	1	1	0	0	25	0	3.21888	0	0	1	0	0	0
876	0	1	GA	0	0	0	1	1	1	0	0	15	0	2.70805	0	0	1	0	0	0
877	1	0	GA	0	0	0	0	1	1	0	0	25	0	3.21888	0	0	1	0	0	0
878	0	1	GA	0	0	0	0	0	0	0	0	10	0	2.30259	1	0	0	0	0	0
879	0	1	SA	0	0	1	0	0	0	1	0	25	0	3.21888	0	0	0	0	0	0
880	0	0	GA	0	0	0	1	1	1	0	0	5	0	1.60944	0	0	0	1	0	0
881	0	1	GA	0	0	0	1	1	1	0	0	35	0	3.55535	0	0	0	0	0	1
882	0	0	GA	0	0	0	1	1	1	0	1	65	0	4.17439	0	0	0	0	0	1
883	1	0	GA	0	0	0	0	0	0	0	0	6	1	1.79176	1	0	0	0	0	0
884	0	1	GA	0	0	0	0	1	1	0	0	40	0	3.68888	0	0	0	0	0	0
885	0	1	GA+DL	0	1	0	0	1	1	0	0	18	0	2.89037	0	0	0	0	1	0
886	0	1	GA	0	0	0	0	1	1	0	0	19	0	2.94444	0	0	1	0	0	0
887	0	0	GA	0	0	0	1	1	1	0	0	10	0	2.30259	0	0	0	0	0	0
888	0	0	GA	0	0	0	0	1	0	0	1	20	0	2.99573	0	0	0	0	0	1
889	1	0	GA	0	0	0	0	1	0	0	0	14	0	2.63906	0	0	0	0	0	1
890	0	0	GA	0	0	0	0	1	0	0	0	12	0	2.48491	0	0	0	1	0	0
891	0	1	GA	0	0	0	1	1	1	0	1	30	0	3.4012	0	0	0	0	0	1
892	0	1	GA	0	0	0	0	1	1	0	0	27	0	3.29584	0	0	0	0	0	1
893	1	0	GA	0	0	0	1	1	1	0	0	30	0	3.4012	0	0	0	0	0	0
894	1	0	GA	0	0	0	0	1	1	0	0	38	0	3.63759	0	1	0	0	0	0
895	0	0	GA	0	0	0	0	1	1	0	0	25	0	3.21888	0	0	0	1	0	0
896	1	0	GA	0	0	0	0	1	1	0	0	40	0	3.68888	0	1	0	0	0	0
897	0	1	GA	0	0	0	1	0	1	0	0	55	0	4.00733	0	0	0	0	0	1
898	1	0	GA	0	0	0	0	1	1	0	0	10	0	2.30259	0	1	0	0	0	0
899	0	1	GA	0	0	0	0	1	1	0	0	17	0	2.83321	0	0	1	0	0	0
900	1	0	GA	0	0	0	0	1	0	0	0	14	0	2.63906	0	0	0	1	0	0
901	1	0	GA+DL	0	1	0	1	1	1	0	1	21	0	3.04452	0	0	0	0	1	0
902	0	1	GA+DL	0	1	0	1	1	1	0	1	20	0	2.99573	0	0	0	0	1	0
903	0	0	GA	0	0	0	0	1	1	1	0	30	0	3.4012	0	0	1	0	0	0
904	0	0	GA	0	0	0	1	1	1	0	0	30	0	3.4012	0	0	1	0	0	0
905	0	0	GA	0	0	0	1	1	1	0	0	20	0	2.99573	0	0	1	0	0	0
906	0	0	GA	0	0	0	0	1	1	0	0	15	0	2.70805	0	0	0	0	0	1
907	0	1	GA	0	0	0	0	1	0	0	0	17	0	2.83321	0	0	0	0	0	1
908	0	1	GA	0	0	0	0	0	0	0	0	20	0	2.99573	1	0	0	0	0	0
909	0	1	GA	0	0	0	0	1	1	0	0	20	0	2.99573	0	0	1	0	0	0
910	1	0	GA	0	0	0	0	1	1	0	0	20	0	2.99573	0	0	0	1	0	0
911	0	0	GA	0	0	0	0	0	0	0	0	7	0	1.94591	0	0	0	1	0	0
912	0	1	GA	0	0	0	0	1	1	0	1	40	0	3.68888	0	0	0	0	0	1
913	0	1	GA	0	0	0	0	1	1	0	0	20	1	2.99573	0	0	0	0	0	1
914	0	1	GA	0	0	0	0	1	1	0	1	35	0	3.55535	0	0	0	0	0	1
915	0	0	GA	0	0	0	0	1	1	0	0	14	0	2.63906	0	0	0	0	0	1
916	0	0	GA	0	0	0	0	1	1	0	0	20	0	2.99573	0	0	0	0	0	1
917	0	1	GA	0	0	0	0	1	1	0	1	24	0	3.17805	0	0	0	0	0	1
918	1	0	GA	0	0	0	0	1	1	0	0	19	0	2.94444	0	1	0	0	0	0
919	1	0	SA	0	0	1	0	1	0	0	0	20	0	2.99573	0	1	0	0	0	0
920	1	0	GA	0	0	0	1	1	1	0	0	27	0	3.29584	0	0	0	0	0	1
921	0	0	GA	0	0	0	0	1	1	0	0	18	0	2.89037	0	1	0	0	0	0
922	0	0	GA	0	0	0	1	1	1	0	0	14	0	2.63906	0	0	0	1	0	0
923	0	0	GA	0	0	0	1	1	1	0	0	45	0	3.80666	0	0	1	0	0	0
924	0	1	GA	0	0	0	0	1	1	0	0	18	0	2.89037	0	0	0	0	0	1
925	1	0	GA	0	0	0	1	1	1	0	0	28	0	3.3322	0	0	0	1	0	0
926	0	0	GA	0	0	0	0	1	1	0	0	10	0	2.30259	0	0	1	0	0	0
927	1	0	GA	0	0	0	1	1	1	0	0	35	0	3.55535	0	0	0	0	1	0
928	0	0	GA	0	0	0	1	1	1	0	0	30	0	3.4012	0	0	1	0	0	0
929	0	1	GA	0	0	0	1	1	1	0	0	28	0	3.3322	0	0	1	0	0	0
930	0	1	GA	0	0	0	1	1	1	0	0	55	0	4.00733	0	0	0	0	0	1
931	0	1	GA	0	0	0	1	1	1	0	0	20	0	2.99573	0	0	1	0	0	0
932	0	1	GA	0	0	0	0	0	0	0	0	5	0	1.60944	0	0	0	0	0	0
933	1	0	GA	0	0	0	0	1	1	0	0	30	0	3.4012	0	0	0	0	0	0
934	0	0	GA	0	0	0	1	1	0	0	0	15	0	2.70805	0	0	1	0	0	0
935	1	0	GA	0	0	0	1	1	1	1	1	85	0	4.44265	0	0	1	0	0	0
936	0	0	GA	0	0	0	0	0	0	0	0	15	0	2.70805	0	0	1	0	0	0
937	0	0	GA	0	0	0	1	1	1	0	0	30	0	3.4012	0	0	1	0	0	0
938	1	0	GA	0	0	0	0	1	0	0	0	12	0	2.48491	0	0	1	0	0	0
939	1	0	GA	0	0	0	0	1	1	1	0	16	0	2.77259	0	0	0	1	0	0
940	0	0	GA	0	0	0	0	0	0	0	0	6	0	1.79176	0	0	0	1	0	0
941	0	0	GA	0	0	0	0	0	0	0	0	20	0	2.99573	0	0	0	0	0	1
942	0	0	GA	0	0	0	0	1	1	1	0	39	0	3.66356	0	0	1	0	0	0
943	0	0	GA	0	0	0	1	1	1	0	0	40	0	3.68888	0	0	1	0	0	0
944	0	1	GA	0	0	0	0	1	1	0	0	10	0	2.30259	0	0	0	0	0	1
945	0	1	GA	0	0	0	1	1	1	1	0	28	0	3.3322	0	0	1	0	0	0
946	1	0	GA	0	0	0	1	1	1	0	0	30	0	3.4012	0	0	0	0	0	1
947	0	0	GA	0	0	0	1	1	1	0	0	25	0	3.21888	0	0	0	0	0	0
948	1	0	GA	0	0	0	1	1	1	0	0	20	0	2.99573	0	0	0	0	1	0
949	0	0	GA+DL	0	1	0	0	1	1	0	1	25	0	3.21888	0	0	0	0	1	0
950	0	0	GA	0	0	0	0	1	1	0	0	50	0	3.91202	0	0	0	0	0	1
951	0	0	GA	0	0	0	0	0	0	0	0	5	0	1.60944	0	0	1	0	0	0
952	0	1	GA	0	0	0	1	1	1	0	0	30	0	3.4012	0	0	1	0	0	0
953	0	0	GA	0	0	0	0	1	1	0	0	17	0	2.83321	0	0	0	1	0	0
954	1	0	GA	0	0	0	0	1	1	0	0	35	0	3.55535	0	0	0	0	0	0
955	0	1	GA	0	0	0	0	1	1	0	0	25	0	3.21888	0	0	0	0	0	1
956	0	0	GA	0	0	0	1	1	1	0	0	30	0	3.4012	0	0	0	0	0	1
957	0	1	GA	0	0	0	0	1	1	0	0	17	0	2.83321	0	0	1	0	0	0
958	0	0	GA	0	0	0	0	1	1	0	0	30	0	3.4012	0	0	1	0	0	0
959	0	0	GA	0	0	0	0	1	0	0	0	10	0	2.30259	0	0	1	0	0	0
960	1	0	GA	0	0	0	0	1	1	0	0	15	0	2.70805	0	0	0	0	1	0
961	0	0	GA	0	0	0	0	0	0	0	0	15	0	2.70805	0	0	0	1	0	0
962	1	0	GA	0	0	0	1	1	1	0	0	38	0	3.63759	0	0	1	0	0	0
963	0	0	GA	0	0	0	1	1	0	0	0	17	0	2.83321	0	0	0	0	0	1
964	0	1	GA	0	0	0	1	1	1	0	0	20	0	2.99573	0	0	1	0	0	0
965	0	1	GA	0	0	0	0	1	1	0	0	18	0	2.89037	0	0	1	0	0	0
966	0	1	GA	0	0	0	0	0	0	0	0	10	1	2.30259	1	0	0	0	0	0
967	0	1	GA	0	0	0	1	1	1	1	0	30	0	3.4012	0	0	1	0	0	0
968	0	0	GA	0	0	0	1	1	0	0	0	15	0	2.70805	0	0	0	1	0	0
969	0	0	GA	0	0	0	1	1	0	0	0	20	0	2.99573	0	0	1	0	0	0
970	1	0	GA	0	0	0	0	1	0	0	1	35	0	3.55535	0	0	0	0	0	1
971	0	1	GA	0	0	0	0	1	0	0	0	8	0	2.07944	1	0	0	0	0	0
972	0	1	GA	0	0	0	1	1	1	0	0	37	0	3.61092	0	0	0	0	0	1
973	1	0	GA+DL	0	1	0	1	1	1	0	1	26	0	3.2581	0	0	0	0	1	0
974	1	0	GA	0	0	0	0	1	1	0	0	23	0	3.13549	0	0	0	0	0	0
975	0	1	GA	0	0	0	1	1	1	0	0	35	0	3.55535	0	0	0	0	0	1
976	0	1	GA	0	0	0	1	1	1	0	0	20	0	2.99573	0	0	0	1	0	0
977	0	0	GA	0	0	0	0	1	1	0	0	13	0	2.56495	0	0	1	0	0	0
978	0	0	GA	0	0	0	0	1	1	0	0	33	0	3.49651	0	0	0	0	0	1
979	0	1	GA	0	0	0	1	1	1	0	0	5	1	1.60944	0	0	0	0	0	0
980	0	0	GA	0	0	0	0	1	1	0	0	45	0	3.80666	0	0	0	0	0	1
981	0	1	GA	0	0	0	0	1	1	0	0	30	0	3.4012	0	0	0	0	0	1
982	0	1	GA	0	0	0	0	0	0	0	0	10	0	2.30259	0	0	1	0	0	0
983	0	0	GA	0	0	0	0	1	1	0	0	25	0	3.21888	0	0	0	1	0	0
984	1	0	GA	0	0	0	0	1	1	0	0	35	0	3.55535	0	0	0	0	0	1
985	0	0	GA	0	0	0	0	1	1	0	0	30	0	3.4012	0	0	0	0	0	1
986	1	0	GA	0	0	0	0	1	1	0	0	30	0	3.4012	0	1	0	0	0	0
987	1	0	GA+DL	0	1	0	1	1	1	0	1	27	0	3.29584	0	0	0	0	1	0
988	0	1	GA	0	0	0	0	1	0	0	0	18	0	2.89037	1	0	0	0	0	0
989	0	0	GA	0	0	0	0	1	1	0	1	65	0	4.17439	0	0	0	0	0	1
990	0	1	GA	0	0	0	0	1	1	0	0	25	1	3.21888	0	0	0	0	0	1
991	1	0	GA	0	0	0	1	1	1	1	0	58	0	4.06044	0	1	0	0	0	0
992	1	0	GA	0	0	0	1	1	1	0	0	30	0	3.4012	0	0	0	0	0	1
993	1	0	GA	0	0	0	0	1	1	0	0	20	0	2.99573	0	0	0	0	0	1
994	0	1	GA	0	0	0	0	1	1	0	0	15	0	2.70805	0	0	1	0	0	0
995	0	0	GA	0	0	0	0	1	1	0	0	10	0	2.30259	0	1	0	0	0	0
996	0	0	GA+DL	0	1	0	0	1	1	0	1	25	0	3.21888	0	0	0	0	1	0
997	0	0	GA	0	0	0	0	1	1	0	0	22	0	3.09104	0	0	0	0	0	1
998	0	0	GA	0	0	0	0	1	1	0	0	29	0	3.3673	0	0	0	0	0	1
999	0	1	GA	0	0	0	0	0	0	0	0	6	1	1.79176	1	0	0	0	0	0
1000	0	1	GA	0	0	0	1	1	1	0	0	20	0	2.99573	0	1	0	0	0	0
1001	0	0	GA	0	0	0	0	1	1	0	0	30	0	3.4012	0	0	0	0	0	1
1002	0	0	GA	0	0	0	0	1	1	0	0	20	0	2.99573	0	0	0	0	1	0
1003	0	0	GA	0	0	0	0	1	1	0	0	15	0	2.70805	0	0	1	0	0	0
1004	0	0	GA	0	0	0	0	1	1	0	0	20	0	2.99573	0	0	1	0	0	0
1005	0	1	GA	0	0	0	0	1	1	0	0	25	0	3.21888	0	0	1	0	0	0
1006	0	0	GA	0	0	0	0	1	1	0	0	25	0	3.21888	0	0	0	0	0	1
1007	0	0	GA	0	0	0	1	1	1	0	0	20	0	2.99573	0	0	0	1	0	0
1008	1	0	GA	0	0	0	0	1	1	0	0	30	0	3.4012	0	0	0	0	0	1
1009	1	0	GA	0	0	0	1	1	1	0	0	30	0	3.4012	0	0	1	0	0	0
1010	0	1	GA	0	0	0	1	1	1	0	0	45	0	3.80666	0	0	0	0	0	1
1011	0	1	GA	0	0	0	0	1	1	0	0	30	0	3.4012	0	1	0	0	0	0
1012	0	0	GA	0	0	0	0	1	0	0	0	25	0	3.21888	0	1	0	0	0	0
1013	0	0	GA	0	0	0	1	1	1	0	0	23	0	3.13549	0	0	1	0	0	0
1014	1	0	GA	0	0	0	0	1	1	0	0	18	0	2.89037	0	0	1	0	0	0
1015	1	0	GA	0	0	0	0	1	1	0	1	25	0	3.21888	0	0	0	0	1	0
1016	0	0	GA	0	0	0	0	1	1	0	0	37	0	3.61092	0	0	0	0	0	1
1017	0	0	GA	0	0	0	1	1	1	0	0	10	0	2.30259	0	1	0	0	0	0
1018	0	1	GA	0	0	0	0	1	0	0	0	30	0	3.4012	0	0	0	0	0	1
1019	1	0	GA	0	0	0	0	1	1	0	0	20	0	2.99573	0	0	0	0	0	1
1020	0	0	GA	0	0	0	1	1	1	0	0	17	0	2.83321	0	0	1	0	0	0
1021	0	0	GA	0	0	0	0	1	1	0	0	30	0	3.4012	1	0	0	0	0	0
1022	0	1	GA	0	0	0	1	1	1	0	0	45	0	3.80666	0	0	0	0	0	1
1023	0	0	GA	0	0	0	0	1	1	0	0	24	0	3.17805	0	0	1	0	0	0
1024	0	0	GA	0	0	0	1	1	1	0	0	83	0	4.41884	0	0	0	0	0	1
1025	0	1	GA	0	0	0	0	1	1	0	0	17	0	2.83321	0	0	0	0	0	1
1026	1	0	GA	0	0	0	0	1	1	0	0	20	0	2.99573	0	0	0	0	0	1
1027	1	0	GA+DL	0	1	0	0	1	1	0	0	35	0	3.55535	0	0	0	0	1	0
1028	1	0	GA+DL	0	1	0	0	1	1	0	1	40	0	3.68888	0	0	0	0	1	0
1029	1	0	GA	0	0	0	0	0	0	0	0	7	0	1.94591	0	0	0	0	0	1
1030	0	1	GA	0	0	0	1	1	1	0	0	15	0	2.70805	0	0	1	0	0	0
1031	0	0	GA	0	0	0	0	1	1	0	0	25	0	3.21888	0	0	1	0	0	0
1032	1	0	GA+DL	0	1	0	0	1	1	0	1	28	0	3.3322	0	0	0	0	1	0
1033	0	1	GA	0	0	0	0	1	1	0	0	20	0	2.99573	0	0	0	0	0	1
1034	0	1	GA	0	0	0	0	1	1	0	0	20	0	2.99573	0	0	1	0	0	0
1035	0	0	GA	0	0	0	0	1	1	0	0	30	0	3.4012	0	0	0	0	0	1
1036	0	0	GA	0	0	0	0	1	1	1	0	40	0	3.68888	0	0	1	0	0	0
1037	0	0	GA	0	0	0	0	1	1	0	0	60	0	4.09434	0	0	1	0	0	0
1038	0	1	GA	0	0	0	0	1	1	0	0	15	0	2.70805	0	0	1	0	0	0
1039	0	0	GA	0	0	0	0	1	1	0	0	35	0	3.55535	0	0	0	0	0	1
1040	1	0	GA+DL	0	1	0	1	1	1	0	1	40	0	3.68888	0	0	0	0	1	0
1041	0	1	GA	0	0	0	0	1	1	0	0	40	0	3.68888	0	0	1	0	0	0
1042	0	0	GA	0	0	0	1	1	1	0	0	22	0	3.09104	0	1	0	0	0	0
1043	0	1	GA	0	0	0	0	0	0	0	0	10	0	2.30259	0	0	1	0	0	0
1044	1	0	GA	0	0	0	0	1	1	0	0	15	0	2.70805	0	1	0	0	0	0
1045	1	0	GA	0	0	0	0	1	1	0	0	20	0	2.99573	0	0	1	0	0	0
1046	0	0	GA	0	0	0	0	1	1	0	0	23	0	3.13549	0	0	1	0	0	0
1047	0	0	GA	0	0	0	1	1	1	0	0	20	0	2.99573	0	0	0	0	0	1
1048	0	0	GA	0	0	0	0	1	1	0	0	40	0	3.68888	0	0	0	0	0	1
1049	1	0	GA	0	0	0	0	1	1	0	0	60	0	4.09434	0	1	0	0	0	0
1050	0	1	GA	0	0	0	0	1	1	0	0	20	0	2.99573	0	1	0	0	0	0
1051	0	0	GA	0	0	0	1	1	1	0	0	15	0	2.70805	0	0	0	0	0	1
1052	1	0	GA	0	0	0	1	1	1	0	0	60	0	4.09434	0	0	1	0	0	0
1053	0	0	GA	0	0	0	0	1	1	0	1	38	0	3.63759	0	0	0	0	1	0
1054	0	0	GA	0	0	0	1	1	1	0	1	25	0	3.21888	0	0	0	0	0	1
1055	1	0	GA	0	0	0	0	1	1	0	0	17	0	2.83321	0	0	0	0	0	1
1056	0	1	GA	0	0	0	0	1	1	0	0	20	0	2.99573	0	0	0	0	0	1
1057	0	0	GA	0	0	0	1	1	1	0	0	10	0	2.30259	0	0	0	0	0	1
1058	1	0	GA	0	0	0	0	1	1	0	0	22	0	3.09104	0	0	0	0	0	1
1059	0	0	GA	0	0	0	1	1	1	0	0	25	0	3.21888	0	0	0	0	0	1
1060	0	0	GA	0	0	0	1	1	1	0	0	52	0	3.95124	0	0	1	0	0	0
